# Supplementary material for: Genomic characterization of Pseudomonas aeruginosa from canine otitis highlights the need for a One Health approach to this opportunistic pathogen
Source: Microb Genom. 2025 May 1;11(5):001407. doi: 10.1099/mgen.0.001407 (PMC12046095; doi:10.1099/mgen.0.001407)
Supplement: Uncited Supplementary Material 1. [file mgen-11-01407-s001.xlsx]

## Sheet: Supplementary Table 1
Supplementary Table 1 UK study Pseudomonas aerugionsa otitis isolates, newly sequenced for this study
Isolate	Date of Sampling	Site	Comment	Genome length	N50	NO. CONTIGS	% GC Content	Assembly	WGS	BioSample	Mean coverage	MLST
234164_A	2022-01-12	Right ear swab		6402441	478226	115	66.5	GCA_036541935.1	JAZHBL000000000	SAMN39404028	53	564
234165_B	2022-02-11	Right ear swab		6564646	536583	85	66.3	GCA_036981875.1	JAZHBK000000000	SAMN39404634	123	2459
234166_C	2022-02-23	Ear Swab		6730767	26931	626	66.1	GCA_036981895.1	JAZHBJ000000000	SAMN39404635	106	27
234167_D	2022-05-11	Left ear Swab		6391035	498276	71	66.4	GCA_036541925.1	JAZHBI000000000	SAMN39404636	117	2460
234168_E	2022-07-25	Ear swab		6854555	327728	84	66	GCA_036541905.1	JAZHBH000000000	SAMN39404637	76	235
234169_F	2022-09-02	Ear swab		6460794	931282	48	66.4	GCA_036981855.1	JAZHBG000000000	SAMN39404638	73	274
234170_G	2022-09-15	Ear swab		6289480	771045	58	66.6	GCA_036541845.1	JAZHBF000000000	SAMN39404639	116	231
234171_H	2022-10-06	Ear swab		6700471	547380	71	66.3	GCA_036981655.1	JAZHBE000000000	SAMN39404640	97	27
234172_I	2021-07-15	Ear swab		6570533	539036	71	66.2	GCA_036541865.1	JAZHBD000000000	SAMN39404641	128	27
234173_J	2021-10-14	Ear swab		6876357	343219	88	66	GCA_036541825.1	JAZHBC000000000	SAMN39404642	171	235
234174_K	2021-10-18	Ear swab		6842967	424379	77	66	GCA_036981685.1	JAZHBB000000000	SAMN39404643	156	235
234175_L	2021-11-01	Ear flush		6938943	501403	119	66	GCA_036541835.1	JAZHBA000000000	SAMN39404644	60	252
234176_M	2020-08-14	Ear mucus		6374346	784354	59	66.5	GCA_036541765.1	JAZHAZ000000000	SAMN39404645	175	2341
234177_N	2020-10-09	Right ear swab		6429661	133782	161	66.5	GCA_036541805.1	JAZHAY000000000	SAMN39404646	107	1244
234178_O	2020-10-27	Middle left ear Fluid	same dog as isolate 234183_T	6436571	418825	72	66.4	GCA_036542025.1	JAZHAX000000000	SAMN39404647	170	1684
234179_P	2020-10-29	Left ear Swab	same dog as 234180_Q, collected same day but from different ears	6487794	672787	68	66.4	GCA_036541745.1	JAZHAW000000000	SAMN39404648	71	1141
234180_Q	2020-10-29	Right ear swab	same dog as 234179_P, collected same day but from different ears	6490441	837075	57	66.4	GCA_036541735.1	JAZHAV000000000	SAMN39404649	93	1141
234181_R	2021-02-15	Ear canal swab		6585403	1913048	22	66.3	GCA_036541725.1	JAZHAU000000000	SAMN39404650	111	4532
234182_S	2021-04-01	Ear swab		6715431	552680	75	66.1	GCA_036541685.1	JAZHAT000000000	SAMN39404651	123	155
234183_T	2021-04-14	Middle left ear swab	same dog as isolate 234178_O	6496354	392260	220	66.3	GCA_036541665.1	JAZHAS000000000	SAMN39404652	127	1684
234184_U	2021-05-04	Ear swab		6823763	226521	113	66.1	GCA_036541675.1	JAZHAR000000000	SAMN39404653	73	313
234185_V	2021-05-05	Middle left ear fluid		6739056	2064000	24	66.4	GCA_036541635.1	JAZHAQ000000000	SAMN39404654	147	3356
234186_W	2019-07-12	Ear swab		6531350	807932	64	66.2	GCA_036541625.1	JAZHAP000000000	SAMN39404655	147	267
234187_X	2019-10-25	Ear swab		6577659	807932	47	66.2	GCA_036541575.1	JAZHAO000000000	SAMN39404656	158	267
234188_Y	2020-01-31	Left ear mucus	same dog as isolate 234192_AC	6573359	735183	60	66.2	GCA_036541565.1	JAZHAN000000000	SAMN39404657	76	3449
234189_Z	2018-07-13	Ear swab		6258871	757366	57	66.3	GCA_036541585.1	JAZHAM000000000	SAMN39404658	159	3690
234190_AA	2018-08-02	Ear swab		6995788	314538	105	65.9	GCA_036981665.1	JAZHAL000000000	SAMN39404659	142	773
234191_AB	2019-02-20	Ear swab		6314885	593921	60	66.4	GCA_036981705.1	JAZHAK000000000	SAMN39404660	121	1201
234192_AC	2019-03-28	Left ear mucous	same dog as isolate 234188_Y	6636581	924423	92	66.2	GCA_036541525.1	JAZHAJ000000000	SAMN39404661	113	3449
234193_AD	2017-08-16	Ear Swab	same dog as isolate 234195_AF	6568025	522635	69	66.2	GCA_036541535.1	JAZHAI000000000	SAMN39404662	103	612
234195_AF	2017-11-20	Ear swab	same dog as isolate 234193_AD	6586399	924401	56	66.3	GCA_036541485.1	JAZHAH000000000	SAMN39404663	142	612
234196_AG	2018-04-10	Ear swab		6348813	580569	68	66.5	GCA_036541475.1	JAZHAG000000000	SAMN39404664	85	1058
234197_AH	2018-04-13	Left ear swab		6557945	468099	52	66.4	GCA_036981675.1	JAZHAF000000000	SAMN39404665	52	2683
234198_AI	2018-05-17	Ear swab		6437416	436628	79	66.4	GCA_036541435.1	JAZHAE000000000	SAMN39404666	132	1121
shading indicates isolates from the same individual dogs

## Sheet: Supplementary Table 2
Supplementary Table 2 Publicly available Pseudomonas aeruginosa canine isolates used in this study
Assmebly	Isolate	BioProject	Country	Date	Host	Site of isolation
GCA_002300535.1_ASM230053v1	ICBRVIM-2	PRJNA401921	Brazil	2017-03-01	Dog	Otitis (rectal swab)
GCA_021602105.1_PDT001202448.1	CRP-21-VL-LA-KS-0019	PRJNA325243	USA	2021-08-01	Dog	Ear swab
GCA_022430645.1_PDT001256136.1	2020 VetLIRN Nasal Swab OTH-20-VL-OH-IN-0031	PRJNA325243	USA	2020-08-01	Dog	Nasal swab
GCF_003629445.1_ASM362944v1	VET-59_PA2_F4 ABRESIST_204	PRJNA244279	Estonia	2013	Dog	Ear secretion
GCF_003630335.1_ASM363033v1	VET-40_PA4_C1 ABRESIST_160	PRJNA244279	Estonia	2014	Dog	Ear secretion
GCF_025791345.1_ASM2579134v1	C-18-17679-1-1	PRJNA887012	France	2018-03-23	Dog	Auricular
GCF_025792175.1_ASM2579217v1	C-17-60051-1-1-S2	PRJNA887012	France	2017-12-04	Dog	Auricular
GCF_002029925.1_ASM202992v1	ICBDVIM-2	PRJNA378853	Brazil	2017-02-01	Dog	Otitis (ear swab)
GCF_002351435.1_ASM235143v1	ICBBVIM-2	PRJNA407637	Brazil	2017-03-01	Dog	Otitis (oral swab)
GCF_003321505.1_ASM332150v1	GER_MD14_1510_Pae_083	PRJNA433857	Germany	2015-10-01	Dog	Faecal sample
GCF_003629035.1_ASM362903v1	VET-71_PA2_H8 ABRESIST_225	PRJNA244279	Estonia	2013	Dog	Ear secretion
GCF_003629045.1_ASM362904v1	VET-23_6D8 ABRESIST_224	PRJNA244279	Estonia	2012	Dog	Ear secretion
GCF_003629085.1_ASM362908v1	VET-26_PA3_F11 ABRESIST_222	PRJNA244279	Estonia	2012	Dog	Skin
GCF_003629135.1_ASM362913v1	VET-57_PA2_D4 ABRESIST_220	PRJNA244279	Estonia	2013	Dog	Ear secretion
GCF_003629295.1_ASM362929v1	VET-72_PA2_A9 ABRESIST_211	PRJNA244279	Estonia	2013	Dog	Ear secretion
GCF_003629485.1_ASM362948v1	VET-25_6E1 ABRESIST_203	PRJNA244279	Estonia	2012	Dog	Skin
GCF_003629535.1_ASM362953v1	VET-51_PA2_B3 ABRESIST_200	PRJNA244279	Estonia	2013	Dog	Ear secretion
GCF_003629545.1_ASM362954v1	VET-53_PA2_D3 ABRESIST_199	PRJNA244279	Estonia	2013	Dog	Ear secretion
GCF_003629555.1_ASM362955v1	VET-50_PA2_A3 ABRESIST_198	PRJNA244279	Estonia	2013	Dog	Ear secretion
GCF_003629595.1_ASM362959v1	VET-67_PA2_E7 ABRESIST_197	PRJNA244279	Estonia	2013	Dog	Ear secretion
GCF_003629605.1_ASM362960v1	VET-66_PA2_D7 ABRESIST_196	PRJNA244279	Estonia	2013	Dog	Ear secretion
GCF_003629625.1_ASM362962v1	VET-65_PA2_C7 ABRESIST_195	PRJNA244279	Estonia	2013	Dog	Ear secretion
GCF_003629695.1_ASM362969v1	VET-22_6D7 ABRESIST_191	PRJNA244279	Estonia	2012	Dog	Ear secretion
GCF_003629815.1_ASM362981v1	VET-48_PA4_C2 ABRESIST_185	PRJNA244279	Estonia	2014	Dog	Ear secretion
GCF_003629865.1_ASM362986v1	VET-37_PA2_B1 ABRESIST_183	PRJNA244279	Estonia	2011	Dog	Ear secretion
GCF_003629995.1_ASM362999v1	VET-120_PA4_D4 ABRESIST_176	PRJNA244279	Estonia	2014	Dog	Ear secretion
GCF_003630045.1_ASM363004v1	VET-76_PA2_C10 ABRESIST_174	PRJNA244279	Estonia	2013	Dog	Ear secretion
GCF_003630055.1_ASM363005v1	VET-75_PA2_B10 ABRESIST_173	PRJNA244279	Estonia	2013	Dog	Ear secretion
GCF_003630095.1_ASM363009v1	VET-35_PA2_A1 ABRESIST_172	PRJNA244279	Estonia	2012	Dog	Ear secretion
GCF_003630225.1_ASM363022v1	VET-38-D1_PA2_F8 ABRESIST_165	PRJNA244279	Estonia	2014	Dog	Ear secretion
GCF_003630285.1_ASM363028v1	VET-78_PA4_G2 ABRESIST_162	PRJNA244279	Estonia	2013	Dog	Ear secretion
GCF_003630455.1_ASM363045v1	VET-29_6F7 ABRESIST_154	PRJNA244279	Estonia	2013	Dog	Ear secretion
GCF_003630505.1_ASM363050v1	VET-62_PA2_H6 ABRESIST_151	PRJNA244279	Estonia	2013	Dog	Ear secretion
GCF_003630635.1_ASM363063v1	VET-21_6D6 ABRESIST_144	PRJNA244279	Estonia	2012	Dog	Skin
GCF_003631155.1_ASM363115v1	VET-63_PA2_A7 ABRESIST_119	PRJNA244279	Estonia	2013	Dog	Ear secretion
GCF_003631355.1_ASM363135v1	VET-44_PA4_G1 ABRESIST_109	PRJNA244279	Estonia	2014	Dog	Ear secretion
GCF_003631365.1_ASM363136v1	VET-39-D2_PA4_B1 ABRESIST_108	PRJNA244279	Estonia	2014	Dog	Ear secretion
GCF_003631375.1_ASM363137v1	VET-77_PA2_D10 ABRESIST_107	PRJNA244279	Estonia	2013	Dog	Ear secretion
GCF_003631405.1_ASM363140v1	VET-49_PA4_D2 ABRESIST_106	PRJNA244279	Estonia	2014	Dog	Ear secretion
GCF_003631675.1_ASM363167v1	VET-28_PA2_G12 ABRESIST_89	PRJNA244279	Estonia	2012	Dog	Ear secretion
GCF_003632625.1_ASM363262v1	VET-68_PA2_F7 ABRESIST_12	PRJNA244279	Estonia	2013	Dog	Ear secretion
GCF_003632965.1_ASM363296v1	VET-31_6F9 ABRESIST_66	PRJNA244279	Estonia	2013	Dog	Ear secretion
GCF_003633025.1_ASM363302v1	VET-64_PA2_B7 ABRESIST_63	PRJNA244279	Estonia	2013	Dog	Ear secretion
GCF_003633125.1_ASM363312v1	VET-24_6D9 ABRESIST_54	PRJNA244279	Estonia	2012	Dog	Ear secretion
GCF_003633295.1_ASM363329v1	VET-27_PA3_G11 ABRESIST_25	PRJNA244279	Estonia	2012	Dog	Skin
GCF_013201015.1_ASM1320101v1	K19PSE24	PRJNA632718	South Korea	2019-10-01	Dog	Ear swab
GCF_014596255.1_ASM1459625v1	CA17343: canis	PRJNA648803	Japan	2019	Dog	Uterine pus
GCF_015704805.1_ASM1570480v1	CA12133: canis	PRJNA648803	Japan	2019	Dog	Ear discharge
GCF_018409365.1_ASM1840936v1	Pa12	PRJDB11064	Japan		Dog	Skin lesion
GCF_025791315.1_ASM2579131v1	C-20-17490-1-1	PRJNA887012	France	2020-04-03	Dog	Genital
GCF_025791675.1_ASM2579167v1	C-19-49802-1-1	PRJNA887012	France	2019-10-10	Dog	Ocular
GCF_025791755.1_ASM2579175v1	C-18-47465-1-1	PRJNA887012	France	2018-09-05	Dog	Auricular
GCF_025792235.1_ASM2579223v1	C-18-47459-1-1	PRJNA887012	France	2018-09-06	Dog	Cutaneous/wound
GCF_025792295.1_ASM2579229v1	C-19-50802-1-1	PRJNA887012	France	2019-10-18	Dog	Auricular
GCA_021602065.1_PDT001202498.1	CRP-21-VL-LA-KS-0015	PRJNA325243	USA	2021-06-01	Dog	Ear swab
GCA_021645025.1_PDT001158103.3	2021-14579_1	PRJNA325243	USA	2021-09-01	Dog	Wound swab
GCA_029408135.1_PDT001667715.1	13494-23	PRJNA715470	USA	2023	Dog	Bronchial lavage
GCF_003630235.1_ASM363023v1	VET-43_PA4_F1 ABRESIST_164	PRJNA244279	Estonia	2014	Dog	Ear secretion
GCF_003630705.1_ASM363070v1	VET-52_PA2_C3 ABRESIST_141	PRJNA244279	Estonia	2013	Dog	Wound secretion
GCF_003631505.1_ASM363150v1	VET-122_PA4_F4 ABRESIST_101	PRJNA244279	Estonia	2014	Dog	Ear secretion
GCF_003633055.1_ASM363305v1	VET-61_PA2_H4 ABRESIST_62	PRJNA244279	Estonia	2013	Dog	Ear secretion
GCF_003632615.1_ASM363261v1	VET-69_PA2_G7 ABRESIST_11	PRJNA244279	Estonia	2013	Dog	Ear secretion

## Sheet: Supplementary Table 3
Supplementary Table 3 Isolates included in pan-genome wide association analysis and their host orgin
Isolate/Assembly	canine	human			1 yes
234164_A	1	0			0 no
234165_B	1	0
234166_C	1	0
234167_D	1	0
234168_E	1	0
234169_F	1	0
234170_G	1	0
234171_H	1	0
234172_I	1	0
234173_J	1	0
234174_K	1	0
234175_L	1	0
234176_M	1	0
234177_N	1	0
234178_O	1	0
234179_P	1	0
234180_Q	1	0
234181_R	1	0
234182_S	1	0
234183_T	1	0
234184_U	1	0
234185_V	1	0
234186_W	1	0
234187_X	1	0
234188_Y	1	0
234189_Z	1	0
234190_AA	1	0
234191_AB	1	0
234192_AC	1	0
234193_AD	1	0
234195_AF	1	0
234196_AG	1	0
234197_AH	1	0
234198_AI	1	0
GCA_021602065_1_PDT001202498_1_genomic	1	0
GCA_021602105_1_PDT001202448_1_genomic	1	0
GCF_002029925_1_ASM202992v1_genomic	1	0
GCF_003629035_1_ASM362903v1_genomic	1	0
GCF_003629045_1_ASM362904v1_genomic	1	0
GCF_003629135_1_ASM362913v1_genomic	1	0
GCF_003629295_1_ASM362929v1_genomic	1	0
GCF_003629445_1_ASM362944v1_genomic	1	0
GCF_003629535_1_ASM362953v1_genomic	1	0
GCF_003629545_1_ASM362954v1_genomic	1	0
GCF_003629555_1_ASM362955v1_genomic	1	0
GCF_003629595_1_ASM362959v1_genomic	1	0
GCF_003629605_1_ASM362960v1_genomic	1	0
GCF_003629625_1_ASM362962v1_genomic	1	0
GCF_003629695_1_ASM362969v1_genomic	1	0
GCF_003629815_1_ASM362981v1_genomic	1	0
GCF_003629865_1_ASM362986v1_genomic	1	0
GCF_003629995_1_ASM362999v1_genomic	1	0
GCF_003630045_1_ASM363004v1_genomic	1	0
GCF_003630055_1_ASM363005v1_genomic	1	0
GCF_003630095_1_ASM363009v1_genomic	1	0
GCF_003630225_1_ASM363022v1_genomic	1	0
GCF_003630235_1_ASM363023v1_genomic	1	0
GCF_003630285_1_ASM363028v1_genomic	1	0
GCF_003630335_1_ASM363033v1_genomic	1	0
GCF_003630455_1_ASM363045v1_genomic	1	0
GCF_003630505_1_ASM363050v1_genomic	1	0
GCF_003631155_1_ASM363115v1_genomic	1	0
GCF_003631355_1_ASM363135v1_genomic	1	0
GCF_003631365_1_ASM363136v1_genomic	1	0
GCF_003631375_1_ASM363137v1_genomic	1	0
GCF_003631405_1_ASM363140v1_genomic	1	0
GCF_003631505_1_ASM363150v1_genomic	1	0
GCF_003631675_1_ASM363167v1_genomic	1	0
GCF_003632615_1_ASM363261v1_genomic	1	0
GCF_003632625_1_ASM363262v1_genomic	1	0
GCF_003632965_1_ASM363296v1_genomic	1	0
GCF_003633025_1_ASM363302v1_genomic	1	0
GCF_003633055_1_ASM363305v1_genomic	1	0
GCF_003633125_1_ASM363312v1_genomic	1	0
GCF_013201015_1_ASM1320101v1_genomic	1	0
GCF_015704805_1_ASM1570480v1_genomic	1	0
GCF_025791345_1_ASM2579134v1_genomic	1	0
GCF_025791755_1_ASM2579175v1_genomic	1	0
GCF_025792175_1_ASM2579217v1_genomic	1	0
GCF_025792295_1_ASM2579229v1_genomic	1	0
39016_GCF_003698065_1_ASM369806v1_genomic	0	1
39145_GCF_003839945_1_ASM383994v1_genomic	0	1
39177_MCMC01_1	0	1
968333S_MCMV01_1	0	1
A3_GCF_003835695_1_ASM383569v1_genomic	0	1
AT19_GCF_003841005_1_ASM384100v1_genomic	0	1
AT31_GCF_003840085_1_ASM384008v1_genomic	0	1
AT40_GCF_003840055_1_ASM384005v1_genomic	0	1
AT7_GCF_003841125_1_ASM384112v1_genomic	0	1
B2_GCF_003835665_1_ASM383566v1_genomic	0	1
C3719_GCF_003698785_1_ASM369878v1_genomic	0	1
C3_GCF_003835055_1_ASM383505v1_genomic	0	1
CPHL10299_GCF_003836625_1_ASM383662v1_genomic	0	1
CPHL10662_GCF_003836605_1_ASM383660v1_genomic	0	1
CPHL10701_GCF_003837465_1_ASM383746v1_genomic	0	1
CPHL2000_GCF_003837535_1_ASM383753v1_genomic	0	1
CPHL5083_GCF_003836725_1_ASM383672v1_genomic	0	1
CPHL6749_GCF_003836645_1_ASM383664v1_genomic	0	1
CPHL8203_GCF_003837525_1_ASM383752v1_genomic	0	1
D1_GCF_003834985_1_ASM383498v1_genomic	0	1
E2_GCF_003835085_1_ASM383508v1_genomic	0	1
F2_GCF_003835045_1_ASM383504v1_genomic	0	1
G2_GCF_003835015_1_ASM383501v1_genomic	0	1
GCF_000006765_1_ASM676v1_genomic	0	1
GCF_000789485_1_AZPAE15049_genomic	0	1
GCF_000789495_1_AZPAE15035_genomic	0	1
GCF_000789525_1_AZPAE14909_genomic	0	1
GCF_000789535_1_AZPAE14929_genomic	0	1
GCF_000789545_1_AZPAE14918_genomic	0	1
GCF_000789555_1_AZPAE14840_genomic	0	1
GCF_000789605_1_AZPAE14841_genomic	0	1
GCF_000789625_1_AZPAE14842_genomic	0	1
GCF_000789635_1_AZPAE14843_genomic	0	1
GCF_000789645_1_AZPAE15036_genomic	0	1
GCF_000789685_1_AZPAE14844_genomic	0	1
GCF_000789705_1_AZPAE14845_genomic	0	1
GCF_000789725_1_AZPAE14941_genomic	0	1
GCF_000789745_1_AZPAE14846_genomic	0	1
GCF_000789755_1_AZPAE14847_genomic	0	1
GCF_000789785_1_AZPAE14850_genomic	0	1
GCF_000789805_1_AZPAE14848_genomic	0	1
GCF_000789815_1_AZPAE14919_genomic	0	1
GCF_000789835_1_AZPAE14851_genomic	0	1
GCF_000789845_1_AZPAE14852_genomic	0	1
GCF_000789885_1_AZPAE14915_genomic	0	1
GCF_000789905_1_AZPAE14853_genomic	0	1
GCF_000789925_1_AZPAE14855_genomic	0	1
GCF_000789935_1_AZPAE15037_genomic	0	1
GCF_000789965_1_AZPAE14856_genomic	0	1
GCF_000789975_1_AZPAE14910_genomic	0	1
GCF_000789995_1_AZPAE14857_genomic	0	1
GCF_000790025_1_AZPAE14858_genomic	0	1
GCF_000790035_1_AZPAE14859_genomic	0	1
GCF_000790065_1_AZPAE14860_genomic	0	1
GCF_000790085_1_AZPAE14861_genomic	0	1
GCF_000790105_1_AZPAE14862_genomic	0	1
GCF_000790115_1_AZPAE15038_genomic	0	1
GCF_000790145_1_AZPAE14863_genomic	0	1
GCF_000790155_1_AZPAE14864_genomic	0	1
GCF_000790185_1_AZPAE14865_genomic	0	1
GCF_000790205_1_AZPAE14866_genomic	0	1
GCF_000790215_1_AZPAE14867_genomic	0	1
GCF_000790245_1_AZPAE14868_genomic	0	1
GCF_000790265_1_AZPAE14869_genomic	0	1
GCF_000790285_1_AZPAE15046_genomic	0	1
GCF_000790305_1_AZPAE14870_genomic	0	1
GCF_000790325_1_AZPAE14871_genomic	0	1
GCF_000790345_1_AZPAE15039_genomic	0	1
GCF_000790355_1_AZPAE14872_genomic	0	1
GCF_000790385_1_AZPAE14873_genomic	0	1
GCF_000790405_1_AZPAE14874_genomic	0	1
GCF_000790425_1_AZPAE14875_genomic	0	1
GCF_000790445_1_AZPAE14876_genomic	0	1
GCF_000790465_1_AZPAE15042_genomic	0	1
GCF_000790485_1_AZPAE14877_genomic	0	1
GCF_000790505_1_AZPAE14878_genomic	0	1
GCF_000790525_1_AZPAE14879_genomic	0	1
GCF_000790545_1_AZPAE14880_genomic	0	1
GCF_000790565_1_AZPAE14881_genomic	0	1
GCF_000790585_1_AZPAE15024_genomic	0	1
GCF_000790605_1_AZPAE14882_genomic	0	1
GCF_000790625_1_AZPAE15053_genomic	0	1
GCF_000790645_1_AZPAE14883_genomic	0	1
GCF_000790655_1_AZPAE14884_genomic	0	1
GCF_000790685_1_AZPAE14885_genomic	0	1
GCF_000790705_1_AZPAE14886_genomic	0	1
GCF_000790725_1_AZPAE14887_genomic	0	1
GCF_000790735_1_AZPAE15041_genomic	0	1
GCF_000790765_1_AZPAE15043_genomic	0	1
GCF_000790785_1_AZPAE14888_genomic	0	1
GCF_000790805_1_AZPAE14889_genomic	0	1
GCF_000790825_1_AZPAE14890_genomic	0	1
GCF_000790835_1_AZPAE15047_genomic	0	1
GCF_000790865_1_AZPAE14891_genomic	0	1
GCF_000790885_1_AZPAE14892_genomic	0	1
GCF_000790905_1_AZPAE14893_genomic	0	1
GCF_000790915_1_AZPAE15040_genomic	0	1
GCF_000790935_1_AZPAE14894_genomic	0	1
GCF_000790965_1_AZPAE14895_genomic	0	1
GCF_000790985_1_AZPAE15045_genomic	0	1
GCF_000791005_1_AZPAE15025_genomic	0	1
GCF_000791025_1_AZPAE14897_genomic	0	1
GCF_000791035_1_AZPAE14898_genomic	0	1
GCF_000791065_1_AZPAE14899_genomic	0	1
GCF_000791085_1_AZPAE14900_genomic	0	1
GCF_000791105_1_AZPAE14901_genomic	0	1
GCF_000791125_1_AZPAE14902_genomic	0	1
GCF_000791145_1_AZPAE14903_genomic	0	1
GCF_000791155_1_AZPAE14904_genomic	0	1
GCF_000791185_1_AZPAE14922_genomic	0	1
GCF_000791205_1_AZPAE14923_genomic	0	1
GCF_000791225_1_AZPAE14924_genomic	0	1
GCF_000791235_1_AZPAE15027_genomic	0	1
GCF_000791265_1_AZPAE14925_genomic	0	1
GCF_000791275_1_AZPAE14926_genomic	0	1
GCF_000791305_1_AZPAE14927_genomic	0	1
GCF_000791325_1_AZPAE14928_genomic	0	1
GCF_000791345_1_AZPAE14943_genomic	0	1
GCF_000791365_1_AZPAE15026_genomic	0	1
GCF_000791385_1_AZPAE15054_genomic	0	1
GCF_000791405_1_AZPAE14945_genomic	0	1
GCF_000791425_1_AZPAE14944_genomic	0	1
GCF_000791445_1_AZPAE14946_genomic	0	1
GCF_000791465_1_AZPAE15052_genomic	0	1
GCF_000791485_1_AZPAE14948_genomic	0	1
GCF_000791495_1_AZPAE14949_genomic	0	1
GCF_000791525_1_AZPAE14950_genomic	0	1
GCF_000791545_1_AZPAE14951_genomic	0	1
GCF_000791565_1_AZPAE15032_genomic	0	1
GCF_000791585_1_AZPAE14952_genomic	0	1
GCF_000791605_1_AZPAE14953_genomic	0	1
GCF_000791625_1_AZPAE14954_genomic	0	1
GCF_000791635_1_AZPAE14955_genomic	0	1
GCF_000791665_1_AZPAE15050_genomic	0	1
GCF_000791685_1_AZPAE14956_genomic	0	1
GCF_000791705_1_AZPAE14957_genomic	0	1
GCF_000791725_1_AZPAE14958_genomic	0	1
GCF_000791735_1_AZPAE14959_genomic	0	1
GCF_000791765_1_AZPAE14960_genomic	0	1
GCF_000791785_1_AZPAE14961_genomic	0	1
GCF_000791805_1_AZPAE14962_genomic	0	1
GCF_000791825_1_AZPAE14963_genomic	0	1
GCF_000791835_1_AZPAE14964_genomic	0	1
GCF_000791855_1_AZPAE15031_genomic	0	1
GCF_000791885_1_AZPAE14967_genomic	0	1
GCF_000791905_1_AZPAE14965_genomic	0	1
GCF_000791915_1_AZPAE14968_genomic	0	1
GCF_000791945_1_AZPAE14969_genomic	0	1
GCF_000791965_1_AZPAE14970_genomic	0	1
GCF_000791985_1_AZPAE15030_genomic	0	1
GCF_000792005_1_AZPAE14971_genomic	0	1
GCF_000792025_1_AZPAE14972_genomic	0	1
GCF_000792045_1_AZPAE15044_genomic	0	1
GCF_000792065_1_AZPAE14973_genomic	0	1
GCF_000792085_1_AZPAE14974_genomic	0	1
GCF_000792095_1_AZPAE14975_genomic	0	1
GCF_000792115_1_AZPAE14976_genomic	0	1
GCF_000792145_1_AZPAE15029_genomic	0	1
GCF_000792155_1_AZPAE14977_genomic	0	1
GCF_000792165_1_AZPAE14978_genomic	0	1
GCF_000792205_1_AZPAE14979_genomic	0	1
GCF_000792225_1_AZPAE14980_genomic	0	1
GCF_000792245_1_AZPAE14981_genomic	0	1
GCF_000792265_1_AZPAE15028_genomic	0	1
GCF_000792285_1_AZPAE14982_genomic	0	1
GCF_000792305_1_AZPAE14983_genomic	0	1
GCF_000792325_1_AZPAE14984_genomic	0	1
GCF_000792345_1_AZPAE14985_genomic	0	1
GCF_000792365_1_AZPAE14986_genomic	0	1
GCF_000792385_1_AZPAE14987_genomic	0	1
GCF_000792395_1_AZPAE15051_genomic	0	1
GCF_000792425_1_AZPAE14988_genomic	0	1
GCF_000792445_1_AZPAE14989_genomic	0	1
GCF_000792465_1_AZPAE14990_genomic	0	1
GCF_000792475_1_AZPAE14991_genomic	0	1
GCF_000792505_1_AZPAE14992_genomic	0	1
GCF_000792515_1_AZPAE14993_genomic	0	1
GCF_000792545_1_AZPAE14994_genomic	0	1
GCF_000792565_1_AZPAE14995_genomic	0	1
GCF_000792575_1_AZPAE14996_genomic	0	1
GCF_000792605_1_AZPAE14997_genomic	0	1
GCF_000792625_1_AZPAE14998_genomic	0	1
GCF_000792635_1_AZPAE14999_genomic	0	1
GCF_000792665_1_AZPAE15000_genomic	0	1
GCF_000792675_1_AZPAE15001_genomic	0	1
GCF_000792705_1_AZPAE15002_genomic	0	1
GCF_000792725_1_AZPAE15003_genomic	0	1
GCF_000792745_1_AZPAE15004_genomic	0	1
GCF_000792765_1_AZPAE15005_genomic	0	1
GCF_000792785_1_AZPAE15006_genomic	0	1
GCF_000792805_1_AZPAE15007_genomic	0	1
GCF_000792825_1_AZPAE15008_genomic	0	1
GCF_000792845_1_AZPAE15009_genomic	0	1
GCF_000792855_1_AZPAE15010_genomic	0	1
GCF_000792885_1_AZPAE15011_genomic	0	1
GCF_000792895_1_AZPAE15012_genomic	0	1
GCF_000792925_1_AZPAE15013_genomic	0	1
GCF_000792945_1_AZPAE15014_genomic	0	1
GCF_000792965_1_AZPAE15016_genomic	0	1
GCF_000792975_1_AZPAE15015_genomic	0	1
GCF_000793005_1_AZPAE15017_genomic	0	1
GCF_000793025_1_AZPAE15018_genomic	0	1
GCF_000793045_1_AZPAE15019_genomic	0	1
GCF_000793055_1_AZPAE15020_genomic	0	1
GCF_000793085_1_AZPAE15021_genomic	0	1
GCF_000793105_1_AZPAE15022_genomic	0	1
GCF_000793125_1_AZPAE15023_genomic	0	1
GCF_000793135_1_AZPAE15048_genomic	0	1
GCF_000793165_1_AZPAE15056_genomic	0	1
GCF_000793185_1_AZPAE15055_genomic	0	1
GCF_000793205_1_AZPAE15057_genomic	0	1
GCF_000793225_1_AZPAE15058_genomic	0	1
GCF_000793245_1_AZPAE15059_genomic	0	1
GCF_000793255_1_AZPAE15060_genomic	0	1
GCF_000793285_1_AZPAE15062_genomic	0	1
GCF_000793295_1_AZPAE15061_genomic	0	1
GCF_000793315_1_AZPAE15063_genomic	0	1
GCF_000793345_1_AZPAE15064_genomic	0	1
GCF_000793365_1_AZPAE15065_genomic	0	1
GCF_000793385_1_AZPAE15072_genomic	0	1
GCF_000793395_1_AZPAE15066_genomic	0	1
GCF_000793415_1_AZPAE15067_genomic	0	1
GCF_000793445_1_AZPAE15068_genomic	0	1
GCF_000793455_1_AZPAE15069_genomic	0	1
GCF_000793485_1_AZPAE15070_genomic	0	1
GCF_000793505_1_AZPAE15071_genomic	0	1
GCF_000793585_1_AZPAE14936_genomic	0	1
GCF_000793595_1_AZPAE14939_genomic	0	1
GCF_000793615_1_AZPAE14905_genomic	0	1
GCF_000793645_1_AZPAE14938_genomic	0	1
GCF_000793665_1_AZPAE14917_genomic	0	1
GCF_000793685_1_AZPAE14932_genomic	0	1
GCF_000793705_1_AZPAE14907_genomic	0	1
GCF_000793725_1_AZPAE15033_genomic	0	1
GCF_000793745_1_AZPAE14920_genomic	0	1
GCF_000793765_1_AZPAE14931_genomic	0	1
GCF_000793785_1_AZPAE14937_genomic	0	1
GCF_000793805_1_AZPAE14908_genomic	0	1
GCF_000793825_1_AZPAE14921_genomic	0	1
GCF_000793845_1_AZPAE14913_genomic	0	1
GCF_000793865_1_AZPAE14930_genomic	0	1
GCF_000793885_1_AZPAE14914_genomic	0	1
GCF_000793905_1_AZPAE14934_genomic	0	1
GCF_000793915_1_AZPAE14906_genomic	0	1
GCF_000793945_1_AZPAE14940_genomic	0	1
GCF_000793955_1_AZPAE15034_genomic	0	1
GCF_000793985_1_AZPAE14911_genomic	0	1
GCF_000794005_1_AZPAE14916_genomic	0	1
GCF_000794025_1_AZPAE14942_genomic	0	1
GCF_000794045_1_AZPAE14947_genomic	0	1
GCF_000794055_1_AZPAE14912_genomic	0	1
GCF_000794085_1_AZPAE14933_genomic	0	1
GCF_000794095_1_AZPAE14935_genomic	0	1
GCF_000794165_1_AZPAE14832_genomic	0	1
GCF_000794175_1_AZPAE14831_genomic	0	1
GCF_000794185_1_AZPAE14830_genomic	0	1
GCF_000794195_1_AZPAE14829_genomic	0	1
GCF_000794245_1_AZPAE14834_genomic	0	1
GCF_000794265_1_AZPAE14833_genomic	0	1
GCF_000794285_1_AZPAE14835_genomic	0	1
GCF_000794305_1_AZPAE14836_genomic	0	1
GCF_000794325_1_AZPAE14837_genomic	0	1
GCF_000794335_1_AZPAE14838_genomic	0	1
GCF_000794365_1_AZPAE14839_genomic	0	1
GCF_000794405_1_AZPAE14554_genomic	0	1
GCF_000794425_1_AZPAE14550_genomic	0	1
GCF_000794445_1_AZPAE14557_genomic	0	1
GCF_000794455_1_AZPAE14570_genomic	0	1
GCF_000794485_1_AZPAE14566_genomic	0	1
GCF_000794505_1_AZPAE14688_genomic	0	1
GCF_000794515_1_AZPAE14687_genomic	0	1
GCF_000794545_1_AZPAE14689_genomic	0	1
GCF_000794555_1_AZPAE14690_genomic	0	1
GCF_000794585_1_AZPAE14692_genomic	0	1
GCF_000794605_1_AZPAE14691_genomic	0	1
GCF_000794625_1_AZPAE14693_genomic	0	1
GCF_000794645_1_AZPAE14694_genomic	0	1
GCF_000794665_1_AZPAE14695_genomic	0	1
GCF_000794675_1_AZPAE14697_genomic	0	1
GCF_000794735_1_AZPAE14700_genomic	0	1
GCF_000794745_1_AZPAE14701_genomic	0	1
GCF_000794785_1_AZPAE14702_genomic	0	1
GCF_000794805_1_AZPAE14703_genomic	0	1
GCF_000794825_1_AZPAE14704_genomic	0	1
GCF_000794845_1_AZPAE14725_genomic	0	1
GCF_000794865_1_AZPAE14726_genomic	0	1
GCF_000794885_1_AZPAE14727_genomic	0	1
GCF_000794905_1_AZPAE14728_genomic	0	1
GCF_000794925_1_AZPAE14729_genomic	0	1
GCF_000794945_1_AZPAE14730_genomic	0	1
GCF_000794965_1_AZPAE14731_genomic	0	1
GCF_000794985_1_AZPAE14732_genomic	0	1
GCF_000794995_1_AZPAE14809_genomic	0	1
GCF_000795025_1_AZPAE14810_genomic	0	1
GCF_000795045_1_AZPAE14811_genomic	0	1
GCF_000795065_1_AZPAE14812_genomic	0	1
GCF_000795085_1_AZPAE14813_genomic	0	1
GCF_000795105_1_AZPAE14814_genomic	0	1
GCF_000795115_1_AZPAE14815_genomic	0	1
GCF_000795145_1_AZPAE14816_genomic	0	1
GCF_000795165_1_AZPAE14817_genomic	0	1
GCF_000795185_1_AZPAE14818_genomic	0	1
GCF_000795205_1_AZPAE14819_genomic	0	1
GCF_000795225_1_AZPAE14820_genomic	0	1
GCF_000795235_1_AZPAE14821_genomic	0	1
GCF_000795265_1_AZPAE14822_genomic	0	1
GCF_000795285_1_AZPAE14823_genomic	0	1
GCF_000795305_1_AZPAE14824_genomic	0	1
GCF_000795325_1_AZPAE14825_genomic	0	1
GCF_000795345_1_AZPAE14826_genomic	0	1
GCF_000795365_1_AZPAE14827_genomic	0	1
GCF_000795385_1_AZPAE14828_genomic	0	1
GCF_000795405_1_AZPAE13757_genomic	0	1
GCF_000795425_1_AZPAE13848_genomic	0	1
GCF_000795465_1_AZPAE13853_genomic	0	1
GCF_000795485_1_AZPAE13856_genomic	0	1
GCF_000795505_1_AZPAE13858_genomic	0	1
GCF_000795525_1_AZPAE13860_genomic	0	1
GCF_000795535_1_AZPAE14716_genomic	0	1
GCF_000795565_1_AZPAE13864_genomic	0	1
GCF_000795585_1_AZPAE13866_genomic	0	1
GCF_000795605_1_AZPAE14710_genomic	0	1
GCF_000795625_1_AZPAE13872_genomic	0	1
GCF_000795635_1_AZPAE13876_genomic	0	1
GCF_000795665_1_AZPAE13877_genomic	0	1
GCF_000795685_1_AZPAE13879_genomic	0	1
GCF_000795705_1_AZPAE14723_genomic	0	1
GCF_000795725_1_AZPAE13880_genomic	0	1
GCF_000795735_1_AZPAE14352_genomic	0	1
GCF_000795765_1_AZPAE14353_genomic	0	1
GCF_000795785_1_AZPAE14359_genomic	0	1
GCF_000795805_1_AZPAE14705_genomic	0	1
GCF_000795815_1_AZPAE14708_genomic	0	1
GCF_000795845_1_AZPAE14372_genomic	0	1
GCF_000795865_1_AZPAE14724_genomic	0	1
GCF_000795875_1_AZPAE14373_genomic	0	1
GCF_000795905_1_AZPAE14718_genomic	0	1
GCF_000795925_1_AZPAE14379_genomic	0	1
GCF_000795945_1_AZPAE14381_genomic	0	1
GCF_000795955_1_AZPAE14720_genomic	0	1
GCF_000795985_1_AZPAE14390_genomic	0	1
GCF_000796005_1_AZPAE14393_genomic	0	1
GCF_000796025_1_AZPAE14707_genomic	0	1
GCF_000796045_1_AZPAE14394_genomic	0	1
GCF_000796065_1_AZPAE14395_genomic	0	1
GCF_000796085_1_AZPAE14402_genomic	0	1
GCF_000796095_1_AZPAE14398_genomic	0	1
GCF_000796125_1_AZPAE14403_genomic	0	1
GCF_000796145_1_AZPAE14404_genomic	0	1
GCF_000796165_1_AZPAE14706_genomic	0	1
GCF_000796175_1_AZPAE14410_genomic	0	1
GCF_000796205_1_AZPAE14415_genomic	0	1
GCF_000796225_1_AZPAE14422_genomic	0	1
GCF_000796245_1_AZPAE14721_genomic	0	1
GCF_000796255_1_AZPAE14437_genomic	0	1
GCF_000796285_1_AZPAE14441_genomic	0	1
GCF_000796295_1_AZPAE14442_genomic	0	1
GCF_000796325_1_AZPAE14443_genomic	0	1
GCF_000796345_1_AZPAE14453_genomic	0	1
GCF_000796365_1_AZPAE14463_genomic	0	1
GCF_000796385_1_AZPAE14499_genomic	0	1
GCF_000796405_1_AZPAE14505_genomic	0	1
GCF_000796425_1_AZPAE14509_genomic	0	1
GCF_000796445_1_AZPAE14526_genomic	0	1
GCF_000796465_1_AZPAE14533_genomic	0	1
GCF_000796475_1_AZPAE14535_genomic	0	1
GCF_000796505_1_AZPAE14538_genomic	0	1
GCF_000796525_1_AZPAE12138_genomic	0	1
GCF_000796545_1_AZPAE12135_genomic	0	1
GCF_000796555_1_AZPAE12136_genomic	0	1
GCF_000796585_1_AZPAE12137_genomic	0	1
GCF_000796605_1_AZPAE14717_genomic	0	1
GCF_000796615_1_AZPAE12140_genomic	0	1
GCF_000796645_1_AZPAE14722_genomic	0	1
GCF_000796655_1_AZPAE12142_genomic	0	1
GCF_000796685_1_AZPAE12143_genomic	0	1
GCF_000796705_1_AZPAE12144_genomic	0	1
GCF_000796725_1_AZPAE14715_genomic	0	1
GCF_000796745_1_AZPAE12145_genomic	0	1
GCF_000796765_1_AZPAE12146_genomic	0	1
GCF_000796785_1_AZPAE12149_genomic	0	1
GCF_000796795_1_AZPAE12147_genomic	0	1
GCF_000796825_1_AZPAE12148_genomic	0	1
GCF_000796845_1_AZPAE14714_genomic	0	1
GCF_000796865_1_AZPAE12150_genomic	0	1
GCF_000796875_1_AZPAE12151_genomic	0	1
GCF_000796905_1_AZPAE12152_genomic	0	1
GCF_000796925_1_AZPAE12153_genomic	0	1
GCF_000796945_1_AZPAE12154_genomic	0	1
GCF_000796955_1_AZPAE12155_genomic	0	1
GCF_000796985_1_AZPAE12156_genomic	0	1
GCF_000797005_1_AZPAE12409_genomic	0	1
GCF_000797025_1_AZPAE14719_genomic	0	1
GCF_000797045_1_AZPAE12410_genomic	0	1
GCF_000797055_1_AZPAE12411_genomic	0	1
GCF_000797085_1_AZPAE14713_genomic	0	1
GCF_000797105_1_AZPAE12412_genomic	0	1
GCF_000797125_1_AZPAE12413_genomic	0	1
GCF_000797145_1_AZPAE12414_genomic	0	1
GCF_000797165_1_AZPAE12415_genomic	0	1
GCF_000797185_1_AZPAE12416_genomic	0	1
GCF_000797205_1_AZPAE14712_genomic	0	1
GCF_000797225_1_AZPAE12417_genomic	0	1
GCF_000797245_1_AZPAE12418_genomic	0	1
GCF_000797265_1_AZPAE12419_genomic	0	1
GCF_000797285_1_AZPAE12420_genomic	0	1
GCF_000797305_1_AZPAE12421_genomic	0	1
GCF_000797325_1_AZPAE12422_genomic	0	1
GCF_000797345_1_AZPAE14711_genomic	0	1
GCF_000797355_1_AZPAE12423_genomic	0	1
GCF_000797395_1_AZPAE13756_genomic	0	1
H3_GCF_003834945_1_ASM383494v1_genomic	0	1
HM293_GCF_003835395_1_ASM383539v1_genomic	0	1
HM294_GCF_003834655_1_ASM383465v1_genomic	0	1
HM299_GCF_003834645_1_ASM383464v1_genomic	0	1
HM300_GCF_003834585_1_ASM383458v1_genomic	0	1
HM301_GCF_003834565_1_ASM383456v1_genomic	0	1
HM306_GCF_003834615_1_ASM383461v1_genomic	0	1
HM307_GCF_003834605_1_ASM383460v1_genomic	0	1
HM308_GCF_003833925_1_ASM383392v1_genomic	0	1
HM324_GCF_003834525_1_ASM383452v1_genomic	0	1
LiP10a_GCF_003834745_1_ASM383474v1_genomic	0	1
LiP10b_GCF_003834725_1_ASM383472v1_genomic	0	1
LiP11_GCF_003835575_1_ASM383557v1_genomic	0	1
LiP12_GCF_003835525_1_ASM383552v1_genomic	0	1
LiP13_GCF_003835565_1_ASM383556v1_genomic	0	1
LiP14_GCF_003835545_1_ASM383554v1_genomic	0	1
LiP1a_GCF_003835005_1_ASM383500v1_genomic	0	1
LiP1c_GCF_003834895_1_ASM383489v1_genomic	0	1
LiP1d_GCF_003834885_1_ASM383488v1_genomic	0	1
LiP2a_GCF_003834965_1_ASM383496v1_genomic	0	1
LiP2b_GCF_003834835_1_ASM383483v1_genomic	0	1
LiP2c_GCF_003834805_1_ASM383480v1_genomic	0	1
LiP3_GCF_003834925_1_ASM383492v1_genomic	0	1
LiP4_GCF_003835645_1_ASM383564v1_genomic	0	1
LiP5_GCF_003834785_1_ASM383478v1_genomic	0	1
LiP6_GCF_003835595_1_ASM383559v1_genomic	0	1
LiP7_GCF_003834765_1_ASM383476v1_genomic	0	1
LiP8_GCF_003835585_1_ASM383558v1_genomic	0	1
LiP9_GCF_003834865_1_ASM383486v1_genomic	0	1
Lo049_LZQE01_1	0	1
PA_W10_GCF_003833665_1_ASM383366v1_genomic	0	1
PA_W11_GCF_003841745_1_ASM384174v1_genomic	0	1
PA_W12_GCF_003841235_1_ASM384123v1_genomic	0	1
PA_W13_GCF_003841205_1_ASM384120v1_genomic	0	1
PA_W14_GCF_003834105_1_ASM383410v1_genomic	0	1
PA_W15_GCF_003841715_1_ASM384171v1_genomic	0	1
PA_W16_GCF_003833715_1_ASM383371v1_genomic	0	1
PA_W17_GCF_003841635_1_ASM384163v1_genomic	0	1
PA_W18_GCF_003841645_1_ASM384164v1_genomic	0	1
PA_W19_GCF_003841185_1_ASM384118v1_genomic	0	1
PA_W1_GCF_003833685_1_ASM383368v1_genomic	0	1
PA_W20_GCF_003841705_1_ASM384170v1_genomic	0	1
PA_W21_GCF_003834085_1_ASM383408v1_genomic	0	1
PA_W22_GCF_003841625_1_ASM384162v1_genomic	0	1
PA_W23_GCF_003833705_1_ASM383370v1_genomic	0	1
PA_W24_GCF_003834125_1_ASM383412v1_genomic	0	1
PA_W25_GCF_003841565_1_ASM384156v1_genomic	0	1
PA_W26_GCF_003841615_1_ASM384161v1_genomic	0	1
PA_W27_GCF_003841605_1_ASM384160v1_genomic	0	1
PA_W28_GCF_003834025_1_ASM383402v1_genomic	0	1
PA_W29_GCF_003833585_1_ASM383358v1_genomic	0	1
PA_W2_GCF_003841815_1_ASM384181v1_genomic	0	1
PA_W30_GCF_003841095_1_ASM384109v1_genomic	0	1
PA_W31_GCF_003834015_1_ASM383401v1_genomic	0	1
PA_W32_GCF_003833565_1_ASM383356v1_genomic	0	1
PA_W33_GCF_003833645_1_ASM383364v1_genomic	0	1
PA_W34_GCF_003841525_1_ASM384152v1_genomic	0	1
PA_W35_GCF_003841575_1_ASM384157v1_genomic	0	1
PA_W36_GCF_003833545_1_ASM383354v1_genomic	0	1
PA_W37_GCF_003833625_1_ASM383362v1_genomic	0	1
PA_W38_GCF_003833605_1_ASM383360v1_genomic	0	1
PA_W39_GCF_003834005_1_ASM383400v1_genomic	0	1
PA_W3_GCF_003834185_1_ASM383418v1_genomic	0	1
PA_W41_GCF_003841165_1_ASM384116v1_genomic	0	1
PA_W42_GCF_003833955_1_ASM383395v1_genomic	0	1
PA_W43_GCF_003834035_1_ASM383403v1_genomic	0	1
PA_W44_GCF_003833485_1_ASM383348v1_genomic	0	1
PA_W45_GCF_003833425_1_ASM383342v1_genomic	0	1
PA_W46_GCF_003833525_1_ASM383352v1_genomic	0	1
PA_W47_GCF_003841145_1_ASM384114v1_genomic	0	1
PA_W48_GCF_003841515_1_ASM384151v1_genomic	0	1
PA_W49_GCF_003840235_1_ASM384023v1_genomic	0	1
PA_W4_GCF_003833785_1_ASM383378v1_genomic	0	1
PA_W5_GCF_003833765_1_ASM383376v1_genomic	0	1
PA_W6_GCF_003841775_1_ASM384177v1_genomic	0	1
PA_W7_GCF_003841305_1_ASM384130v1_genomic	0	1
PA_W8_GCF_003841755_1_ASM384175v1_genomic	0	1
PA_W9_GCF_003841805_1_ASM384180v1_genomic	0	1
PHLS08916_LZQG01_1	0	1
PHLS08959_LZQF01_1	0	1

## Sheet: Supplementary Table 4 
Supplementary Table 4 Antimicrobial sensitivity testing of UK study isolates
	β-lactams						aminoglycosides		quinolones
	TZP	CAZ	FEP	ATM	DOR	MEM	AK	TOB	CIP	LEV	Frequency		Antimicrobial Classes
234164_A	S	S	S	S	S	S	S	S	S	S	0		penicillin
234165_B	S	S	S	S	S	S	S	S	S	S	0		cephalosporins
234166_C	S	S	S	S	S	S	S	S	S	S	0		monobact
234167_D	S	S	S	S	S	S	S	S	S	S	0		carpapenems
234168_E	S	S	S	S	S	S	S	S	S	S	0		aminoglycosides
234169_F	S	S	S	S	S	S	S	S	S	S	0		quinolones
234170_G	S	S	S	S	S	S	S	S	S	S	0
234171_H	S	S	S	S	S	S	R	R	R	R	4
234172_I	S	S	S	S	S	S	S	S	S	S	0		Specific antimicrobials
234173_J	S	S	S	S	S	S	S	S	S	S	0		Pipracillin/tazobactam (TZP)
234174_K	R	S	S	R	S	S	S	S	S	S	2		Ceftazidime (CAZ)
234175_L	S	S	S	S	S	S	S	S	S	S	0		Cefepime (FEP)
234176_M	S	S	S	S	S	S	S	S	S	S	0		Aztreonam (ATM)
234177_N	S	S	S	S	S	S	S	S	R	R	2		Doripenem (DOR)
234178_O	S	S	S	R	S	S	S	S	S	S	1		Meropenem (MEM)
234179_P	S	S	S	S	S	S	S	S	S	S	0		Amikacin (AK)
234180_Q	S	S	S	S	S	S	S	S	S	S	0		Tobramycin (TOB)
234181_R	S	S	R	S	S	S	S	S	R	R	3		Ciprofloxacin (CIP)
234182_S	S	S	S	S	S	S	S	S	S	S	0		Levofloxacin (LEV)
234183_T	S	S	S	R	S	S	S	S	S	S	1
234184_U	S	S	S	S	S	S	S	S	S	S	0
234185_V	S	S	S	S	S	S	S	S	S	S	0
234186_W	S	S	S	S	S	S	S	S	R	R	2
234187_X	S	S	S	S	S	S	S	S	R	R	2
234188_Y	S	S	S	S	S	S	S	S	R	R	2
234189_Z	S	S	R	S	S	S	S	S	R	R	3
234190_AA	S	S	S	S	S	S	S	S	S	S	0
234191_AB	S	S	S	S	S	S	S	S	S	S	0
234192_AC	S	S	S	S	S	S	S	S	R	R	2
234193_AD	S	S	R	S	S	S	S	S	R	R	3
234195_AF	S	S	S	S	S	S	R	R	R	R	4
234196_AG	S	S	S	R	S	S	S	S	R	R	3
234197_AH	S	S	S	S	S	S	S	S	S	S	0
234198_AI	S	S	S	R	S	S	S	S	R	R	3
Frequency	1	0	3	5	0	0	2	2	12	12

## Sheet: Supplementary Table 5 
Supplementary Table 5 Analysis of AMR phenotypic and genomic concordance/discordance
	β-lactams												β-lactamases genes	Aminoglycosides				Aminoglycoside resistance genes	Fluoroquinolones				Fluoroquinolone resistant mutations
	Penicillins		Cephalosporins				Monobactams		Carbapenems
Strain	Pipracillin/tazobactam (TZP)	Profile	Ceftazidime (CAZ)	Profile	Cefepime (FEP)	Profile	Aztreonam (ATM)	Profile	Doripenem (DOR)	Profile	Meropenem (MEM)	Profile	Number	Amikacin (AK)	Profile	Tobramycin (TOB)	Profile	Number	Ciprofloxacin (CIP)	Profile	Levofloxacin (LEV)	Profile	Number
234164_A	S	WGS-R / DDT-S	S	WGS-R / DDT-S	S	WGS-R / DDT-S	S	WGS-R / DDT-S	S	WGS-R / DDT-S	S	WGS-R / DDT-S	2	S	WGS-S / DDT-S	S	WGS-S / DDT-S	0	S	WGS-S / DDT-S	S	WGS-S / DDT-S	No
234165_B	S	WGS-R / DDT-S	S	WGS-R / DDT-S	S	WGS-R / DDT-S	S	WGS-R / DDT-S	S	WGS-R / DDT-S	S	WGS-R / DDT-S	2	S	WGS-S / DDT-S	S	WGS-S / DDT-S	0	S	WGS-S / DDT-S	S	WGS-S / DDT-S	No
234166_C	S	WGS-R / DDT-S	S	WGS-R / DDT-S	S	WGS-R / DDT-S	S	WGS-R / DDT-S	S	WGS-R / DDT-S	S	WGS-R / DDT-S	2	S	WGS-S / DDT-S	S	WGS-S / DDT-S	0	S	WGS-S / DDT-S	S	WGS-S / DDT-S	No
234167_D	S	WGS-R / DDT-S	S	WGS-R / DDT-S	S	WGS-R / DDT-S	S	WGS-R / DDT-S	S	WGS-R / DDT-S	S	WGS-R / DDT-S	2	S	WGS-S / DDT-S	S	WGS-S / DDT-S	0	S	WGS-S / DDT-S	S	WGS-S / DDT-S	No
234168_E	S	WGS-R / DDT-S	S	WGS-R / DDT-S	S	WGS-R / DDT-S	S	WGS-R / DDT-S	S	WGS-R / DDT-S	S	WGS-R / DDT-S	2	S	WGS-S / DDT-S	S	WGS-S / DDT-S	0	S	WGS-S / DDT-S	S	WGS-S / DDT-S	No
234169_F	S	WGS-R / DDT-S	S	WGS-R / DDT-S	S	WGS-R / DDT-S	S	WGS-R / DDT-S	S	WGS-R / DDT-S	S	WGS-R / DDT-S	2	S	WGS-S / DDT-S	S	WGS-S / DDT-S	0	S	WGS-S / DDT-S	S	WGS-S / DDT-S	No
234170_G	S	WGS-R / DDT-S	S	WGS-R / DDT-S	S	WGS-R / DDT-S	S	WGS-R / DDT-S	S	WGS-R / DDT-S	S	WGS-R / DDT-S	2	S	WGS-S / DDT-S	S	WGS-S / DDT-S	0	S	WGS-S / DDT-S	S	WGS-S / DDT-S	No
234171_H	S	WGS-R / DDT-S	S	WGS-R / DDT-S	S	WGS-R / DDT-S	S	WGS-R / DDT-S	S	WGS-R / DDT-S	S	WGS-R / DDT-S	2	R	WGS-R / DDT-S	R	WGS-R / DDT-S	0	R	WGS-R / DDT-R	R	WGS-R / DDT-R	Yes
234172_I	S	WGS-R / DDT-S	S	WGS-R / DDT-S	S	WGS-R / DDT-S	S	WGS-R / DDT-S	S	WGS-R / DDT-S	S	WGS-R / DDT-S	2	S	WGS-S / DDT-S	S	WGS-S / DDT-S	0	S	WGS-S / DDT-S	S	WGS-S / DDT-S	No
234173_J	S	WGS-R / DDT-S	S	WGS-R / DDT-S	S	WGS-R / DDT-S	S	WGS-R / DDT-S	S	WGS-R / DDT-S	S	WGS-R / DDT-S	2	S	WGS-R / DDT-S	S	WGS-R / DDT-S	1	S	WGS-S / DDT-S	S	WGS-S / DDT-S	No
234174_K	S	WGS-R / DDT-S	S	WGS-R / DDT-S	S	WGS-R / DDT-S	R	WGS-R / DDT-R	S	WGS-R / DDT-S	S	WGS-R / DDT-S	2	S	WGS-R / DDT-S	S	WGS-R / DDT-S	1	S	WGS-S / DDT-S	S	WGS-S / DDT-S	No
234175_L	S	WGS-R / DDT-S	S	WGS-R / DDT-S	S	WGS-R / DDT-S	S	WGS-R / DDT-S	S	WGS-R / DDT-S	S	WGS-R / DDT-S	2	S	WGS-S / DDT-S	S	WGS-S / DDT-S	0	S	WGS-S / DDT-S	S	WGS-S / DDT-S	No
234176_M	S	WGS-R / DDT-S	S	WGS-R / DDT-S	S	WGS-R / DDT-S	S	WGS-R / DDT-S	S	WGS-R / DDT-S	S	WGS-R / DDT-S	2	S	WGS-S / DDT-S	S	WGS-S / DDT-S	0	S	WGS-S / DDT-S	S	WGS-S / DDT-S	No
234177_N	S	WGS-R / DDT-S	S	WGS-R / DDT-S	S	WGS-R / DDT-S	S	WGS-R / DDT-S	S	WGS-R / DDT-S	S	WGS-R / DDT-S	2	S	WGS-S / DDT-S	S	WGS-S / DDT-S	0	R	WGS-R / DDT-R	R	WGS-R / DDT-R	Yes
234178_O	S	WGS-R / DDT-S	S	WGS-R / DDT-S	S	WGS-R / DDT-S	R	WGS-R / DDT-R	S	WGS-R / DDT-S	S	WGS-R / DDT-S	2	S	WGS-S / DDT-S	S	WGS-S / DDT-S	0	S	WGS-S / DDT-S	S	WGS-S / DDT-S	No
234179_P	S	WGS-R / DDT-S	S	WGS-R / DDT-S	S	WGS-R / DDT-S	S	WGS-R / DDT-S	S	WGS-R / DDT-S	S	WGS-R / DDT-S	2	S	WGS-S / DDT-S	S	WGS-S / DDT-S	0	S	WGS-S / DDT-S	S	WGS-S / DDT-S	No
234180_Q	S	WGS-R / DDT-S	S	WGS-R / DDT-S	S	WGS-R / DDT-S	S	WGS-R / DDT-S	S	WGS-R / DDT-S	S	WGS-R / DDT-S	2	S	WGS-S / DDT-S	S	WGS-S / DDT-S	0	S	WGS-S / DDT-S	S	WGS-S / DDT-S	No
234181_R	S	WGS-R / DDT-S	S	WGS-R / DDT-S	R	WGS-R / DDT-R	S	WGS-R / DDT-S	S	WGS-R / DDT-S	S	WGS-R / DDT-S	2	S	WGS-S / DDT-S	S	WGS-S / DDT-S	0	R	WGS-R / DDT-R	R	WGS-R / DDT-R	Yes
234182_S	S	WGS-R / DDT-S	S	WGS-R / DDT-S	S	WGS-R / DDT-S	S	WGS-R / DDT-S	S	WGS-R / DDT-S	S	WGS-R / DDT-S	2	S	WGS-S / DDT-S	S	WGS-S / DDT-S	0	S	WGS-S / DDT-S	S	WGS-S / DDT-S	No
234183_T	S	WGS-R / DDT-S	S	WGS-R / DDT-S	S	WGS-R / DDT-S	R	WGS-R / DDT-R	S	WGS-R / DDT-S	S	WGS-R / DDT-S	2	S	WGS-S / DDT-S	S	WGS-S / DDT-S	0	S	WGS-S / DDT-S	S	WGS-S / DDT-S	No
234184_U	S	WGS-R / DDT-S	S	WGS-R / DDT-S	S	WGS-R / DDT-S	S	WGS-R / DDT-S	S	WGS-R / DDT-S	S	WGS-R / DDT-S	2	S	WGS-S / DDT-S	S	WGS-S / DDT-S	0	S	WGS-S / DDT-S	S	WGS-S / DDT-S	No
234185_V	S	WGS-R / DDT-S	S	WGS-R / DDT-S	S	WGS-R / DDT-S	S	WGS-R / DDT-S	S	WGS-R / DDT-S	S	WGS-R / DDT-S	2	S	WGS-S / DDT-S	S	WGS-S / DDT-S	0	S	WGS-S / DDT-S	S	WGS-S / DDT-S	No
234186_W	S	WGS-R / DDT-S	S	WGS-R / DDT-S	S	WGS-R / DDT-S	S	WGS-R / DDT-S	S	WGS-R / DDT-S	S	WGS-R / DDT-S	2	S	WGS-S / DDT-S	S	WGS-S / DDT-S	0	R	WGS-R / DDT-R	R	WGS-R / DDT-R	Yes
234187_X	S	WGS-R / DDT-S	S	WGS-R / DDT-S	S	WGS-R / DDT-S	S	WGS-R / DDT-S	S	WGS-R / DDT-S	S	WGS-R / DDT-S	2	S	WGS-S / DDT-S	S	WGS-S / DDT-S	0	R	WGS-R / DDT-R	R	WGS-R / DDT-R	Yes
234188_Y	S	WGS-R / DDT-S	S	WGS-R / DDT-S	S	WGS-R / DDT-S	S	WGS-R / DDT-S	S	WGS-R / DDT-S	S	WGS-R / DDT-S	2	S	WGS-S / DDT-S	S	WGS-S / DDT-S	0	R	WGS-R / DDT-R	R	WGS-R / DDT-R	Yes
234189_Z	S	WGS-R / DDT-S	S	WGS-R / DDT-S	R	WGS-R / DDT-R	S	WGS-R / DDT-S	S	WGS-R / DDT-S	S	WGS-R / DDT-S	2	S	WGS-S / DDT-S	S	WGS-S / DDT-S	0	R	WGS-R / DDT-R	R	WGS-R / DDT-R	Yes
234190_AA	S	WGS-R / DDT-S	S	WGS-R / DDT-S	S	WGS-R / DDT-S	S	WGS-R / DDT-S	S	WGS-R / DDT-S	S	WGS-R / DDT-S	2	S	WGS-S / DDT-S	S	WGS-S / DDT-S	0	S	WGS-S / DDT-S	S	WGS-S / DDT-S	No
234191_AB	S	WGS-R / DDT-S	S	WGS-R / DDT-S	S	WGS-R / DDT-S	S	WGS-R / DDT-S	S	WGS-R / DDT-S	S	WGS-R / DDT-S	2	S	WGS-S / DDT-S	S	WGS-S / DDT-S	0	S	WGS-S / DDT-S	S	WGS-S / DDT-S	No
234192_AC	S	WGS-R / DDT-S	S	WGS-R / DDT-S	S	WGS-R / DDT-S	S	WGS-R / DDT-S	S	WGS-R / DDT-S	S	WGS-R / DDT-S	2	S	WGS-S / DDT-S	S	WGS-S / DDT-S	0	R	WGS-R / DDT-R	R	WGS-R / DDT-R	Yes
234193_AD	S	WGS-R / DDT-S	S	WGS-R / DDT-S	R	WGS-R / DDT-R	S	WGS-R / DDT-S	S	WGS-R / DDT-S	S	WGS-R / DDT-S	2	S	WGS-S / DDT-S	S	WGS-S / DDT-S	0	R	WGS-R / DDT-R	R	WGS-R / DDT-R	Yes
234195_AF	S	WGS-R / DDT-S	S	WGS-R / DDT-S	S	WGS-R / DDT-S	S	WGS-R / DDT-S	S	WGS-R / DDT-S	S	WGS-R / DDT-S	2	R	WGS-R / DDT-S	R	WGS-R / DDT-S	0	R	WGS-R / DDT-R	R	WGS-R / DDT-R	Yes
234196_AG	S	WGS-R / DDT-S	S	WGS-R / DDT-S	S	WGS-R / DDT-S	R	WGS-R / DDT-R	S	WGS-R / DDT-S	S	WGS-R / DDT-S	2	S	WGS-S / DDT-S	S	WGS-S / DDT-S	0	R	WGS-R / DDT-R	R	WGS-R / DDT-R	Yes
234197_AH	S	WGS-R / DDT-S	S	WGS-R / DDT-S	S	WGS-R / DDT-S	S	WGS-R / DDT-S	S	WGS-R / DDT-S	S	WGS-R / DDT-S	2	S	WGS-S / DDT-S	S	WGS-S / DDT-S	0	S	WGS-S / DDT-S	S	WGS-S / DDT-S	No
234198_AI	S	WGS-R / DDT-S	S	WGS-R / DDT-S	S	WGS-R / DDT-S	R	WGS-R / DDT-R	S	WGS-R / DDT-S	S	WGS-R / DDT-S	2	S	WGS-S / DDT-S	S	WGS-S / DDT-S	0	R	WGS-R / DDT-R	R	WGS-R / DDT-R	Yes
β-lactams		Number	Percentage	Total Percentage										Aminoglycosides		Number	Percentage	Total Percentage	Fluoroquinolones		Number	Percentage	Total Percentage
Concordance	WGS-S / DDT-S	0	0	3.92157										Concordance	WGS-S / DDT-S	60	88.2353	FALSE	Concordance	WGS-S / DDT-S	44	64.7059	100
	WGS-R / DDT-R	8	3.92157												WGS-R / DDT-R	0	0			WGS-R / DDT-R	24	35.2941
Discordance	WGS-R / DDT-S	196	96.0784	96.0784										Discordance	WGS-R / DDT-S	4	5.88235	11.7647	Discordance	WGS-R / DDT-S	0	0	0
	WGS-S / DDT-R	0	0												WGS-S / DDT-R	4	5.88235			WGS-S / DDT-R	0	0
	Combinations	204		1											Combinations	68		1		Combinations	68		1
DDT disc diffusion testing

## Sheet: Supplementary Table 6
Supplementary Table 6 Pairwise SNP distance between canine Pseudomonas aeruginosa and PA01 and PA14
snp-dists 0.8.2	234164_A	234165_B	234166_C	234167_D	234168_E	234169_F	234170_G	234171_H	234172_I	234173_J	234174_K	234175_L	234176_M	234177_N	234178_O	234179_P	234180_Q	234181_R	234182_S	234183_T	234184_U	234185_V	234186_W	234187_X	234188_Y	234189_Z	234190_AA	234191_AB	234192_AC	234193_AD	234195_AF	234196_AG	234197_AH	234198_AI	GCA_002300535_1_ASM230053v1_genomic	GCA_021602065_1_PDT001202498_1_genomic	GCA_021602105_1_PDT001202448_1_genomic	GCA_021645025_1_PDT001158103_3_genomic	GCA_022430645_1_PDT001256136_1_genomic	GCA_029408135_1_PDT001667715_1_genomic	GCF_000006765_1_ASM676v1_genomic	GCF_000014625_1_ASM1462v1_genomic	GCF_002029925_1_ASM202992v1_genomic	GCF_002351435_1_ASM235143v1_genomic	GCF_003321505_1_ASM332150v1_genomic	GCF_003629035_1_ASM362903v1_genomic	GCF_003629045_1_ASM362904v1_genomic	GCF_003629085_1_ASM362908v1_genomic	GCF_003629135_1_ASM362913v1_genomic
234164_A	0	83271	24658	26918	51953	29042	23757	23284	22750	51815	51788	26065	25049	22349	29247	47828	47887	51863	24691	29314	46474	55376	26660	26666	23880	106283	54723	109965	23839	28665	28581	22319	27610	53954	28006	30422	26895	21229	22538	63416	27252	55685	27175	27545	26392	26192	28991	22821	22367
234165_B	83271	0	77324	84359	83943	87547	83707	82617	81050	84446	84467	85134	84327	80921	85119	89177	89270	90191	83533	85162	88770	90725	85579	85591	83440	123958	86215	126352	83416	87183	87104	83104	84109	84622	62934	85381	83064	80450	83193	88536	86155	88741	81924	83865	84744	78311	86538	81768	77332
234166_C	24658	77324	0	29341	47965	31273	25855	4015	4336	48144	48089	25194	26715	23863	29381	47760	47815	50013	25247	29394	45085	54379	26990	26997	25376	100510	50533	103868	25351	28204	28080	24041	28759	50856	28544	30299	27694	22948	25249	57053	27801	51768	28615	28727	26467	25636	28176	25157	23166
234167_D	26918	84359	29341	0	55288	26559	27091	26673	25903	55115	55095	30910	26953	28133	25104	51500	51571	57443	26233	25066	50841	60312	25268	25277	26878	104611	57474	108639	26861	27543	27402	26565	29863	56789	28944	26625	28464	25076	27718	61020	26157	54934	29125	29724	30291	24375	28032	26297	26332
234168_E	51953	83943	47965	55288	0	55034	52453	52021	49795	477	417	52307	51535	50045	55466	37740	37820	50199	49938	55538	36198	48499	55952	55958	50650	113093	32243	116732	50643	53801	53802	51729	48940	30483	40090	56222	49234	49820	49729	45200	55308	37219	48568	50008	50743	47868	53870	51907	49205
234169_F	29042	87547	31273	26559	55034	0	28695	28517	28049	54888	54857	31246	26145	30113	28370	51856	51937	57973	27072	28439	53181	60667	27253	27262	27731	104390	54732	107682	27692	26653	26726	29473	30125	54799	28031	28225	28735	27939	27249	57685	27702	54535	27893	28407	31872	24791	26048	28308	28050
234170_G	23757	83707	25855	27091	52453	28695	0	24490	23781	52268	52242	25637	23511	24431	30400	46111	46171	53242	24671	30472	46883	55967	27592	27598	24663	107564	53321	111026	24634	30438	30398	22263	26939	52559	26692	29661	26224	20440	24255	62183	28125	56562	25100	25642	27635	27387	29178	23817	23518
234171_H	23284	82617	4015	26673	52021	28517	24490	0	886	51854	51827	23791	25637	22299	26920	49011	49087	51590	24253	26934	46173	56493	24117	24124	24003	104408	54356	108675	23970	26481	26438	23058	27832	54573	28501	28234	26580	22395	23668	60904	24977	54536	27047	27706	25642	22510	26152	24001	21196
234172_I	22750	81050	4336	25903	49795	28049	23781	886	0	49637	49610	23262	23565	21872	25982	47862	47914	50627	21993	26005	45036	55190	24927	24934	21748	104568	52286	108228	21730	25663	25531	22514	25834	52387	26872	27541	24561	21534	21771	59964	25629	54806	25180	25551	24996	22337	25852	23024	20667
234173_J	51815	84446	48144	55115	477	54888	52268	51854	49637	0	60	52487	51403	49844	55335	37552	37632	50011	49800	55407	36284	48332	55809	55815	50453	113215	32095	116878	50446	53655	53656	51580	48776	30302	39906	56086	49078	49667	49572	45063	55175	37036	48370	49836	50592	47749	53732	51774	49080
234174_K	51788	84467	48089	55095	417	54857	52242	51827	49610	60	0	52466	51375	49816	55308	37513	37593	49990	49773	55380	36245	48303	55778	55784	50488	113272	32058	116933	50481	53624	53625	51542	48753	30265	39851	56061	49054	49637	49542	45035	55147	36997	48339	49806	50571	47722	53692	51746	49041
234175_L	26065	85134	25194	30910	52307	31246	25637	23791	23262	52487	52466	0	27506	25420	31118	47232	47282	50588	27507	31142	46207	54591	28731	28739	27685	107985	52692	111646	27665	30634	30537	26551	30619	53035	28922	30871	29421	25084	27013	60572	29166	54320	28267	28903	27551	27527	29475	27123	24185
234176_M	25049	84327	26715	26953	51535	26145	23511	25637	23565	51403	51375	27506	0	25940	30659	48587	48520	55559	21988	30677	49564	58071	28766	28772	21977	106003	52745	110366	21965	29050	29041	23613	25246	51870	25231	30716	24076	22659	23003	61305	29888	58908	23185	23874	27928	25974	27922	24973	25106
234177_N	22349	80921	23863	28133	50045	30113	24431	22299	21872	49844	49816	25420	25940	0	28264	48832	48884	51335	24468	28292	45954	55868	25806	25812	24607	105698	51914	109605	24558	27428	27321	23166	28050	52261	28729	29151	27329	22218	23284	59788	26722	52616	27736	27946	25545	25343	27415	24005	21811
234178_O	29247	85119	29381	25104	55466	28370	30400	26920	25982	55335	55308	31118	30659	28264	0	52355	52447	56147	28843	53	50729	60533	24216	24222	28897	106240	56781	109301	28890	27965	27924	29150	32373	57333	30849	13202	31289	28017	29649	58936	24460	52725	31304	31729	31040	24603	28479	27371	24925
234179_P	47828	89177	47760	51500	37740	51856	46111	49011	47862	37552	37513	47232	48587	48832	52355	0	47	44465	48767	52424	31753	42480	51905	51911	49843	112220	37518	114819	49835	54774	54707	47632	46797	36401	40427	51919	47146	45650	49139	48916	51253	39984	45306	46733	47148	50903	53432	47183	44868
234180_Q	47887	89270	47815	51571	37820	51937	46171	49087	47914	37632	37593	47282	48520	48884	52447	47	0	44486	48860	52516	31808	42488	52051	52057	49928	112361	37555	114977	49921	54857	54786	47533	46883	36441	40465	52001	47244	45728	49212	48976	51324	40023	45400	46816	47234	50965	53513	47256	44916
234181_R	51863	90191	50013	57443	50199	57973	53242	51590	50627	50011	49990	50588	55559	51335	56147	44465	44486	0	53765	56142	43018	33707	54955	54964	54675	112844	50331	115305	54624	57588	57430	52745	53327	49979	45031	56768	53800	50999	53164	43984	54607	50239	52508	54058	50501	53145	56826	52532	48004
234182_S	24691	83533	25247	26233	49938	27072	24671	24253	21993	49800	49773	27507	21988	24468	28843	48767	48860	53765	0	28827	47657	56959	27567	27573	21201	104517	52449	108944	21192	26823	26739	23188	25245	52525	26247	29832	23724	21898	22167	60315	28072	56643	24584	25212	26805	24532	27403	24276	23368
234183_T	29314	85162	29394	25066	55538	28439	30472	26934	26005	55407	55380	31142	30677	28292	53	52424	52516	56142	28827	0	50796	60520	24212	24218	28956	106344	56853	109374	28949	27995	27910	29116	32445	57404	30860	13269	31289	27996	29674	59003	24443	52792	31330	31755	31070	24632	28553	27335	24953
234184_U	46474	88770	45085	50841	36198	53181	46883	46173	45036	36284	36245	46207	49564	45954	50729	31753	31808	43018	47657	50796	0	43354	49982	49988	49012	111512	36834	114592	49000	52448	52309	47076	46309	36758	41109	51862	46927	44972	47894	49997	49755	38467	45995	47454	43697	48029	52310	46400	43000
234185_V	55376	90725	54379	60312	48499	60667	55967	56493	55190	48332	48303	54591	58071	55868	60533	42480	42488	33707	56959	60520	43354	0	59838	59844	57709	112615	50443	115170	57701	61996	61983	55615	56041	49594	46230	60925	56208	53336	56227	40605	59405	50585	54943	56630	54848	58115	61853	55984	52502
234186_W	26660	85579	26990	25268	55952	27253	27592	24117	24927	55809	55778	28731	28766	25806	24216	51905	52051	54955	27567	24212	49982	59838	0	10	27737	105212	57194	108044	27736	25238	25179	26503	31459	57485	29970	25030	30075	25326	26884	59563	18089	52589	30516	31070	29564	22525	25275	25250	22542
234187_X	26666	85591	26997	25277	55958	27262	27598	24124	24934	55815	55784	28739	28772	25812	24222	51911	52057	54964	27573	24218	49988	59844	10	0	27743	105227	57200	108059	27742	25244	25185	26509	31465	57492	29972	25036	30081	25332	26890	59572	18095	52595	30525	31079	29570	22529	25283	25256	22550
234188_Y	23880	83440	25376	26878	50650	27731	24663	24003	21748	50453	50488	27685	21977	24607	28897	49843	49928	54675	21201	28956	49012	57709	27737	27743	0	105228	54045	109655	11	27328	27330	22042	24529	52822	25689	30560	24176	21318	21730	62047	28539	58219	24274	24799	28093	24319	27315	24266	23542
234189_Z	106283	123958	100510	104611	113093	104390	107564	104408	104568	113215	113272	107985	106003	105698	106240	112220	112361	112844	104517	106344	111512	112615	105212	105227	105228	0	115342	18825	105220	104632	104390	106129	105852	114938	76661	106535	104629	102773	103772	110674	105374	114108	102117	105806	107883	95993	104010	106270	99589
234190_AA	54723	86215	50533	57474	32243	54732	53321	54356	52286	32095	32058	52692	52745	51914	56781	37518	37555	50331	52449	56853	36834	50443	57194	57200	54045	115342	0	118719	53990	55967	55977	54712	51754	30630	41478	56422	51769	52768	53605	42898	56738	35956	50029	51566	52746	50118	54600	53450	50133
234191_AB	109965	126352	103868	108639	116732	107682	111026	108675	108228	116878	116933	111646	110366	109605	109301	114819	114977	115305	108944	109374	114592	115170	108044	108059	109655	18825	118719	0	109645	108944	108776	109941	109796	117757	79225	109531	108773	106289	108168	113617	107972	116589	105888	109387	111682	99941	108545	108955	102082
234192_AC	23839	83416	25351	26861	50643	27692	24634	23970	21730	50446	50481	27665	21965	24558	28890	49835	49921	54624	21192	28949	49000	57701	27736	27742	11	105220	53990	109645	0	27310	27301	21995	24495	52815	25662	30509	24174	21310	21688	62015	28492	58191	24273	24797	28057	24283	27290	24259	23541
234193_AD	28665	87183	28204	27543	53801	26653	30438	26481	25663	53655	53624	30634	29050	27428	27965	54774	54857	57588	26823	27995	52448	61996	25238	25244	27328	104632	55967	108944	27310	0	193	29376	31137	55844	27632	29377	29953	28053	26197	58388	26868	54051	29853	30280	30478	18996	9234	29762	27712
234195_AF	28581	87104	28080	27402	53802	26726	30398	26438	25531	53656	53625	30537	29041	27321	27924	54707	54786	57430	26739	27910	52309	61983	25179	25185	27330	104390	55977	108776	27301	193	0	29330	31052	55830	27630	29345	29870	28038	26035	58286	26791	53972	29757	30181	30340	18885	9115	29656	27648
234196_AG	22319	83104	24041	26565	51729	29473	22263	23058	22514	51580	51542	26551	23613	23166	29150	47632	47533	52745	23188	29116	47076	55615	26503	26509	22042	106129	54712	109941	21995	29376	29330	0	26737	54175	27903	30682	25991	6471	23800	63206	27101	56223	26475	27123	26749	26622	29519	21649	22186
234197_AH	27610	84109	28759	29863	48940	30125	26939	27832	25834	48776	48753	30619	25246	28050	32373	46797	46883	53327	25245	32445	46309	56041	31459	31465	24529	105852	51754	109796	24495	31137	31052	26737	0	50157	21140	33351	13401	25649	25536	60072	32040	55772	17481	17934	29753	28013	30923	27304	27200
234198_AI	53954	84622	50856	56789	30483	54799	52559	54573	52387	30302	30265	53035	51870	52261	57333	36401	36441	49979	52525	57404	36758	49594	57485	57492	52822	114938	30630	117757	52815	55844	55830	54175	50157	0	39793	56731	50419	52170	52144	44350	57066	37606	48479	49917	52577	49722	54526	52836	50800
GCA_002300535_1_ASM230053v1_genomic	28006	62934	28544	28944	40090	28031	26692	28501	26872	39906	39851	28922	25231	28729	30849	40427	40465	45031	26247	30860	41109	46230	29970	29972	25689	76661	41478	79225	25662	27632	27630	27903	21140	39793	0	30872	21491	26551	25773	45303	30960	44410	9099	9455	29779	26076	27313	27717	27655
GCA_021602065_1_PDT001202498_1_genomic	30422	85381	30299	26625	56222	28225	29661	28234	27541	56086	56061	30871	30716	29151	13202	51919	52001	56768	29832	13269	51862	60925	25030	25036	30560	106535	56422	109531	30509	29377	29345	30682	33351	56731	30872	0	32326	29092	30367	58784	25833	53696	30856	31413	32839	25940	27419	28405	25748
GCA_021602105_1_PDT001202448_1_genomic	26895	83064	27694	28464	49234	28735	26224	26580	24561	49078	49054	29421	24076	27329	31289	47146	47244	53800	23724	31289	46927	56208	30075	30081	24176	104629	51769	108773	24174	29953	29870	25991	13401	50419	21491	32326	0	25337	24140	60763	31056	55957	18155	18752	29001	27070	30257	26296	25979
GCA_021645025_1_PDT001158103_3_genomic	21229	80450	22948	25076	49820	27939	20440	22395	21534	49667	49637	25084	22659	22218	28017	45650	45728	50999	21898	27996	44972	53336	25326	25332	21318	102773	52768	106289	21310	28053	28038	6471	25649	52170	26551	29092	25337	0	22426	61660	25529	54079	25394	25829	25046	26256	28590	20624	21240
GCA_022430645_1_PDT001256136_1_genomic	22538	83193	25249	27718	49729	27249	24255	23668	21771	49572	49542	27013	23003	23284	29649	49139	49212	53164	22167	29674	47894	56227	26884	26890	21730	103772	53605	108168	21688	26197	26035	23800	25536	52144	25773	30367	24140	22426	0	61509	28525	57335	24763	25164	27003	23179	26962	23916	23268
GCA_029408135_1_PDT001667715_1_genomic	63416	88536	57053	61020	45200	57685	62183	60904	59964	45063	45035	60572	61305	59788	58936	48916	48976	43984	60315	59003	49997	40605	59563	59572	62047	110674	42898	113617	62015	58388	58286	63206	60072	44350	45303	58784	60763	61660	61509	0	59069	42128	57701	59331	61355	51722	56729	62441	57687
GCF_000006765_1_ASM676v1_genomic	27252	86155	27801	26157	55308	27702	28125	24977	25629	55175	55147	29166	29888	26722	24460	51253	51324	54607	28072	24443	49755	59405	18089	18095	28539	105374	56738	107972	28492	26868	26791	27101	32040	57066	30960	25833	31056	25529	28525	59069	0	52494	31401	32000	29682	23739	27424	25812	23532
GCF_000014625_1_ASM1462v1_genomic	55685	88741	51768	54934	37219	54535	56562	54536	54806	37036	36997	54320	58908	52616	52725	39984	40023	50239	56643	52792	38467	50585	52589	52595	58219	114108	35956	116589	58191	54051	53972	56223	55772	37606	44410	53696	55957	54079	57335	42128	52494	0	55216	56701	53581	48456	54011	55204	50919
GCF_002029925_1_ASM202992v1_genomic	27175	81924	28615	29125	48568	27893	25100	27047	25180	48370	48339	28267	23185	27736	31304	45306	45400	52508	24584	31330	45995	54943	30516	30525	24274	102117	50029	105888	24273	29853	29757	26475	17481	48479	9099	30856	18155	25394	24763	57701	31401	55216	0	978	29335	26325	29203	26457	26742
GCF_002351435_1_ASM235143v1_genomic	27545	83865	28727	29724	50008	28407	25642	27706	25551	49836	49806	28903	23874	27946	31729	46733	46816	54058	25212	31755	47454	56630	31070	31079	24799	105806	51566	109387	24797	30280	30181	27123	17934	49917	9455	31413	18752	25829	25164	59331	32000	56701	978	0	29898	27136	29598	26996	27002
GCF_003321505_1_ASM332150v1_genomic	26392	84744	26467	30291	50743	31872	27635	25642	24996	50592	50571	27551	27928	25545	31040	47148	47234	50501	26805	31070	43697	54848	29564	29570	28093	107883	52746	111682	28057	30478	30340	26749	29753	52577	29779	32839	29001	25046	27003	61355	29682	53581	29335	29898	0	28483	30983	26440	25287
GCF_003629035_1_ASM362903v1_genomic	26192	78311	25636	24375	47868	24791	27387	22510	22337	47749	47722	27527	25974	25343	24603	50903	50965	53145	24532	24632	48029	58115	22525	22529	24319	95993	50118	99941	24283	18996	18885	26622	28013	49722	26076	25940	27070	26256	23179	51722	23739	48456	26325	27136	28483	0	19015	26684	24282
GCF_003629045_1_ASM362904v1_genomic	28991	86538	28176	28032	53870	26048	29178	26152	25852	53732	53692	29475	27922	27415	28479	53432	53513	56826	27403	28553	52310	61853	25275	25283	27315	104010	54600	108545	27290	9234	9115	29519	30923	54526	27313	27419	30257	28590	26962	56729	27424	54011	29203	29598	30983	19015	0	30164	27839
GCF_003629085_1_ASM362908v1_genomic	22821	81768	25157	26297	51907	28308	23817	24001	23024	51774	51746	27123	24973	24005	27371	47183	47256	52532	24276	27335	46400	55984	25250	25256	24266	106270	53450	108955	24259	29762	29656	21649	27304	52836	27717	28405	26296	20624	23916	62441	25812	55204	26457	26996	26440	26684	30164	0	18045
GCF_003629135_1_ASM362913v1_genomic	22367	77332	23166	26332	49205	28050	23518	21196	20667	49080	49041	24185	25106	21811	24925	44868	44916	48004	23368	24953	43000	52502	22542	22550	23542	99589	50133	102082	23541	27712	27648	22186	27200	50800	27655	25748	25979	21240	23268	57687	23532	50919	26742	27002	25287	24282	27839	18045	0
GCF_003629295_1_ASM362929v1_genomic	24741	77074	25773	25682	48347	29144	23861	24855	22922	48215	48181	24913	23645	25461	27227	45369	45435	51841	24397	27258	46752	53727	27953	27959	24217	102638	50391	105787	24191	29970	29890	24334	26907	49323	25813	26759	25341	22842	24747	57851	29236	53771	24291	24857	28360	27472	28620	25122	23877
GCF_003629445_1_ASM362944v1_genomic	27845	77372	28335	24796	49112	26272	27321	25951	24822	49066	49022	28017	27780	26982	11235	48577	48606	52805	27390	11236	47803	56904	23588	23592	28091	100882	49770	104141	28067	25965	25889	27829	30800	49659	28875	11175	29438	26312	28013	52031	24070	47362	28757	29043	29314	24324	24754	26360	24193
GCF_003629485_1_ASM362948v1_genomic	30092	85369	30436	26072	55743	27563	29572	27342	26989	55652	55620	30467	29965	29194	11574	51734	51794	56117	29543	11575	50908	60633	24608	24614	30203	106715	56376	109791	30198	28955	28858	30077	33085	56183	30766	11434	31632	28685	30214	58078	25099	52988	30976	31298	31566	25296	27634	28114	25895
GCF_003629535_1_ASM362953v1_genomic	29487	80265	29258	25367	51178	26812	28459	26610	26108	51090	51062	29461	29118	28409	10539	50418	50510	55013	28731	10541	50043	59097	23738	23743	29443	103354	51199	106313	29440	26218	26121	29201	32080	51592	30300	5199	30838	28086	29500	52911	24581	48302	30519	30744	31386	24912	24987	27437	25141
GCF_003629545_1_ASM362954v1_genomic	29897	84722	30348	25775	55499	27538	28908	27383	26676	55338	55310	29912	29761	28833	10927	51011	51104	55798	29112	10960	50602	59948	24500	24506	29843	105272	55544	108207	29836	28509	28453	29675	32483	56001	30315	6038	31583	28539	29930	57444	25102	52671	30942	31374	31881	25387	27175	27891	25491
GCF_003629555_1_ASM362955v1_genomic	28664	82158	28812	24988	52957	26571	27623	26334	25323	52811	52783	28648	28408	27637	10626	49302	49394	53947	27891	10628	49026	57966	23422	23427	28563	102721	53003	105753	28560	27687	27590	28406	31236	53473	29373	5394	29944	27315	28721	55178	24289	50509	29545	29873	30623	24654	26495	26868	24650
GCF_003629595_1_ASM362959v1_genomic	29265	82933	29230	25337	54514	27034	28594	26932	26258	54387	54359	29309	29462	28192	10822	50107	50200	54498	28801	10856	49649	58568	23938	23944	29414	102719	54526	105685	29405	28007	27958	29204	31919	55144	29599	6088	30970	28012	29143	56195	24597	51521	30396	30957	31193	25632	26919	27376	25146
GCF_003629605_1_ASM362960v1_genomic	28912	79266	29418	24729	51816	26630	28026	26708	26094	51676	51648	29018	28811	28122	10774	49473	49566	54015	28454	10751	49147	57910	23712	23718	28924	100778	52117	103970	28917	26730	26648	28682	31521	52308	29328	6018	30559	27594	28875	53719	24300	49220	29932	30465	31084	24675	25526	26851	24977
GCF_003629625_1_ASM362962v1_genomic	28585	80512	28896	24921	52691	26701	27855	26228	25505	52491	52463	28661	28740	27533	10619	49154	49247	53445	28027	10584	48669	57539	23613	23618	28766	101199	52770	104273	28761	27550	27452	28503	31386	53257	28409	5983	30287	27397	28665	54705	24116	49943	29791	30337	30458	24716	26542	26745	24622
GCF_003629695_1_ASM362969v1_genomic	28498	87487	30885	26954	55868	22593	28407	27982	27841	55734	55706	31574	26665	29846	28864	53095	53172	58517	27829	28906	53724	61049	27258	27267	27023	104462	55121	107884	27021	27332	27280	29388	30266	55679	28373	28081	28889	28531	27451	58083	27979	54957	28377	28721	32323	24039	26271	28539	28399
GCF_003629815_1_ASM362981v1_genomic	28863	87181	31383	26088	55022	4623	28411	28961	28105	54888	54857	31329	25868	29730	28220	51846	51935	57677	26629	28200	52877	60487	27232	27241	27332	104306	54923	107602	27327	26517	26425	28773	29787	54652	28186	27903	28995	27574	27223	57461	27091	54368	28119	28665	31510	24397	25764	27578	27865
GCF_003629865_1_ASM362986v1_genomic	27047	80126	29655	24320	49590	3892	26621	26841	26642	49476	49445	29307	24211	27986	26287	49079	49170	55033	25207	26314	50184	57389	25379	25387	25840	98478	49145	101497	25838	23961	23861	27149	28230	49246	26599	25430	27318	25965	25715	51697	25419	48662	26583	27057	29968	23074	23185	26004	26355
GCF_003629995_1_ASM362999v1_genomic	24094	84278	26778	26611	52524	27963	22720	25277	24318	52362	52334	26995	23266	25306	30107	46639	46719	54013	24095	30134	47867	56586	27787	27793	24274	106137	53240	110360	24273	30029	29925	23378	27226	53040	26567	29580	25578	22248	25237	62397	28598	57005	25176	25754	27907	26638	29360	23967	24412
GCF_003630045_1_ASM363004v1_genomic	23906	80981	25565	25612	48659	25223	22970	24171	22064	48469	48445	26816	20036	24406	28180	46450	46521	53125	20354	28244	46917	55569	26794	26798	20980	100618	51412	104638	20957	26705	26719	22204	24023	49987	23920	28307	22988	20831	21635	59242	27799	55940	23040	23538	26496	23510	26647	22979	22722
GCF_003630055_1_ASM363005v1_genomic	23223	78872	25120	25060	47545	24860	22618	23690	21620	47308	47283	26383	19735	23983	27378	45914	45962	52207	19640	27438	46253	54603	26112	26120	20257	99493	50395	103429	20216	26044	26023	21768	23496	49002	23332	28009	22410	20869	21051	58145	27263	54886	22624	23261	25885	23377	26358	22370	22755
GCF_003630095_1_ASM363009v1_genomic	20467	75021	22009	23059	45378	24644	20284	21068	20419	45209	45182	23061	22344	20494	24566	44668	44747	48324	22064	24617	43078	51741	21823	21831	21552	99028	47165	102327	21505	23023	23044	8625	24818	47295	25689	25173	24328	8466	21549	53278	22262	46207	24249	24748	23704	22621	23397	20039	19810
GCF_003630225_1_ASM363022v1_genomic	25538	79992	27778	2405	52853	25151	25949	24975	24846	52708	52674	29620	25889	26751	23921	49117	49189	54356	25235	23923	48325	57177	24236	24243	25682	98602	55003	102554	25657	26387	26299	25297	28508	54325	26673	24770	27212	24064	26491	58156	25032	52307	27922	28380	29197	23125	26599	25304	25525
GCF_003630235_1_ASM363023v1_genomic	25295	84056	25116	27415	51189	27819	25082	23716	21628	51063	51031	27530	22922	24545	28331	50029	50097	53644	21678	28354	48288	58074	26421	26428	21844	105642	52567	109048	21835	27106	26951	24484	26046	52813	26803	28932	24724	22708	22755	60571	27329	57078	25392	25639	27180	24227	27391	24506	22925
GCF_003630285_1_ASM363028v1_genomic	24521	84319	24663	27194	51469	27483	23740	23361	21404	51340	51304	26519	21569	24015	28527	49773	49850	54059	21315	28502	47905	58280	26746	26753	20847	105804	53124	109879	20817	26412	26326	24048	25088	53187	25665	29694	23720	22524	21189	61320	27475	57801	23827	24523	26684	23680	26792	24016	22888
GCF_003630335_1_ASM363033v1_genomic	24807	84192	25239	26871	51440	27796	24071	24043	21849	51293	51267	27388	22485	24137	28588	49611	49688	54058	21423	28573	47540	58165	26821	26827	21785	106039	53096	109710	21757	26389	26328	24014	25028	53131	25922	29943	24140	22804	22076	61374	27726	57565	24248	24756	26532	23679	26653	24087	22718
GCF_003630455_1_ASM363045v1_genomic	21568	83903	24216	28702	52999	29575	24088	23258	22674	52725	52701	24656	25419	23094	29295	47715	47780	51247	25264	29365	46349	56561	26491	26500	24987	107437	52966	111258	24952	29127	29002	23932	28528	53568	27957	29038	27827	23478	25002	61287	27197	55672	26891	27387	26474	25565	27442	24330	22618
GCF_003630505_1_ASM363050v1_genomic	21324	78477	21691	28912	49865	29284	24382	22527	22071	49725	49698	23960	25364	21118	29389	46181	46264	49607	25320	29389	44806	54314	27118	27125	25355	101200	49850	105062	25341	25151	25118	24368	28616	50678	25578	28822	27813	23532	24270	58329	27840	52125	27140	27485	26084	25088	23718	24903	22735
GCF_003630635_1_ASM363063v1_genomic	24036	83064	25559	26474	52423	28172	22403	24442	23657	52596	52568	26154	23650	24296	30069	46574	46648	53714	24594	30097	47704	56311	27196	27202	24593	107241	53962	110777	24595	30574	30462	23535	26812	53190	26296	29262	25186	22227	24303	62723	28054	56942	24743	25031	27682	27004	29305	23206	22462
GCF_003630705_1_ASM363070v1_genomic	22730	75459	24622	24801	47360	26169	21027	22906	22438	47192	47164	24727	22040	23359	28091	43830	43903	50430	23145	28119	45052	52943	25285	25291	23266	100967	48159	104055	23238	27856	27809	22296	25375	47434	25601	27376	23743	20936	23235	56124	26231	50803	23516	23779	26045	25789	26840	21688	21345
GCF_003631155_1_ASM363115v1_genomic	23899	80912	25668	25777	50175	26266	21885	24321	22874	50030	50003	25410	21751	24234	28445	45884	45939	52932	22140	28514	47138	55559	26980	26989	22115	103247	51585	107278	22097	28127	28089	23361	24573	50630	24903	28315	23186	22049	22521	59716	27708	56082	22683	23196	26898	25023	27046	23307	23226
GCF_003631355_1_ASM363135v1_genomic	32991	80918	30537	28065	51424	32724	33408	30583	30012	51352	51323	35070	33636	28860	28918	56419	56497	60469	31525	28993	54539	64474	28702	28708	32468	109179	53072	112955	32425	29718	29646	32688	36153	52952	30992	29952	35152	30996	32681	56059	29834	50203	35178	35852	35161	24280	29855	32385	30076
GCF_003631365_1_ASM363136v1_genomic	32923	80658	30402	27978	51227	32713	33342	30547	29937	51155	51126	34925	33591	28761	28771	56216	56291	60311	31466	28846	54405	64343	28653	28659	32369	108995	53006	112683	32346	29622	29578	32450	36059	52824	31002	29937	35106	30846	32758	55959	29854	50092	35176	35826	34991	24280	29825	32320	29976
GCF_003631375_1_ASM363137v1_genomic	31463	77230	29870	26580	49153	31036	31840	29713	29223	49045	49016	34076	32166	28106	28048	53967	54047	58574	30743	28123	53028	61792	27896	27901	31040	104995	51289	108481	30995	28946	28914	31048	34836	50779	29103	28829	33853	29490	31308	53973	28938	48397	33757	34455	34272	23439	29039	30984	29606
GCF_003631405_1_ASM363140v1_genomic	32210	80838	30141	27839	51661	32629	33030	30181	29718	51590	51563	35210	33282	28776	28826	56647	56718	60432	31574	28812	54344	65040	29095	29103	32704	109217	53025	112954	32676	29358	29260	32278	35467	53232	30681	29985	34713	30980	31814	56458	29604	50465	34868	35416	34408	24521	29645	32004	29935
GCF_003631505_1_ASM363150v1_genomic	29623	85485	30391	26228	56433	28052	30333	27662	27478	56240	56210	32392	31789	28761	25504	52838	52898	56480	30376	25507	50788	61000	25238	25244	30788	106251	55768	110133	30746	28936	28869	30583	33225	57508	32180	26800	32117	29542	30110	58592	25847	52519	32842	33498	32052	25177	29228	29183	27081
GCF_003631675_1_ASM363167v1_genomic	28783	82092	28932	31390	48084	29742	28344	27943	25779	47787	47771	27426	26422	27906	31682	46498	46558	51236	25938	31649	46534	54800	30152	30160	26704	104040	48756	107182	26697	29574	29471	28261	28575	48855	27222	31293	27897	27002	25996	54999	30872	53028	26522	26951	30359	27328	28564	28626	26229
GCF_003632615_1_ASM363261v1_genomic	79162	419	73852	80353	79651	83353	79616	78756	77203	80182	80203	81016	80233	76906	80820	84765	84859	85967	79574	80865	84503	86304	81569	81580	79512	117493	81746	120046	79470	83281	83144	79212	80117	80163	60619	81145	79081	76582	79214	84138	82267	84466	78052	79956	80762	75380	82600	77616	74254
GCF_003632625_1_ASM363262v1_genomic	81643	413	75616	82765	82342	85900	82205	81291	79707	82840	82861	83615	83093	79602	83362	87554	87647	87970	82102	83403	87205	88403	83966	83977	81959	121035	84563	123702	81923	85716	85647	81822	82605	82924	61571	83656	81638	79726	81573	86801	84540	87070	80447	82519	83277	76857	84973	80099	76223
GCF_003632965_1_ASM363296v1_genomic	27267	84703	28832	29423	51991	28847	26177	27387	26248	51866	51839	28234	25088	27543	31662	47310	47402	54451	25957	31689	48700	56188	30185	30194	26106	105670	53446	108829	26107	31352	31272	27345	28312	52329	26497	30949	26879	25697	25710	60845	31328	56827	25714	26377	29724	27460	30454	26563	26065
GCF_003633025_1_ASM363302v1_genomic	31524	80070	30720	29715	45387	28649	32397	29614	28551	45257	45230	32219	30972	30482	30043	47152	47198	51147	29328	30107	44670	54498	29449	29456	30268	98497	46530	101836	30248	26130	26046	32373	31821	46753	28529	31448	30865	31132	29095	49028	30118	45594	30464	31025	31793	25767	26685	32093	30844
GCF_003633055_1_ASM363305v1_genomic	31443	79645	31734	29498	45229	28212	32086	28955	28543	45090	45059	31973	30499	30395	29621	46817	46892	50547	29154	29640	44401	54137	28814	28821	30161	98100	46120	101256	30139	26237	26127	32027	31831	46583	29369	30568	30620	30852	29219	48667	29722	44964	30350	30764	31682	25532	26736	31697	30372
GCF_003633125_1_ASM363312v1_genomic	53918	83024	50929	55297	32012	56075	53476	54743	52677	31814	31767	53135	54463	52298	55450	36889	36940	50698	54168	55517	37628	49678	57653	57659	55011	116511	29842	119276	54957	58368	58381	53904	53131	30782	42624	54801	53406	52456	54420	45150	57007	35827	51493	52876	52812	52186	57016	53500	51517
GCF_003633295_1_ASM363329v1_genomic	45982	87901	44583	50217	36190	52696	46385	45532	44485	35934	35895	45696	48999	45334	50258	31384	31453	42314	47084	50242	262	42748	49485	49491	48569	110566	36300	113622	48558	51912	51731	46213	45777	36393	40346	51270	46489	44521	47183	49397	49033	37730	45580	46946	43192	47520	51844	45920	42642
GCF_013201015_1_ASM1320101v1_genomic	46587	88831	45129	50907	36708	53296	47057	46199	45073	36454	36415	46315	49646	46024	50768	31951	32006	42626	47733	50750	486	42890	49974	49980	49192	111623	36981	114629	49163	52439	52284	47170	46467	36933	41070	52050	46912	45090	47974	50145	49793	38638	46041	47481	43805	48126	52481	46477	43033
GCF_014596255_1_ASM1459625v1_genomic	23964	82546	24573	28011	52518	29634	25192	22935	22143	52409	52371	25917	26685	23425	26605	48183	48232	51646	24822	26634	46197	56381	24042	24051	25332	106895	53643	109797	25296	29280	29181	23877	29074	54161	29058	27814	27558	22563	24717	61510	25145	54279	28187	28766	27197	25022	29508	19318	248
GCF_015704805_1_ASM1570480v1_genomic	24391	83906	27473	29655	52247	28317	25836	26415	25605	52122	52094	28524	27243	25103	30841	48507	48582	52938	26160	30839	47445	55116	28546	28552	26100	107303	53348	110448	26050	31447	31392	24893	29210	54264	29255	31788	28439	23685	25586	61461	29010	54122	28529	29193	28473	28678	31828	25049	23808
GCF_018409365_1_ASM1840936v1_genomic	24220	83799	26087	27528	52688	28402	22809	25273	23987	52554	52526	26315	24003	24816	29903	46147	46219	53480	24693	29884	47820	56053	27509	27515	24556	107932	53906	111180	24512	30780	30742	23481	26405	53027	25940	29439	25718	22306	25404	62427	28406	56913	23676	24023	28000	28174	29919	23624	23082
GCF_025791315_1_ASM2579131v1_genomic	25587	84251	26906	28306	52569	30447	23991	25946	24832	52414	52390	26373	25480	26219	30654	46439	46526	53173	25837	30650	48063	55222	28726	28732	25857	108294	54084	111527	25852	31556	31460	24179	28421	53268	26916	30138	27227	22924	26095	61995	28968	56385	25971	26588	28596	28764	30176	25171	24022
GCF_025791345_1_ASM2579134v1_genomic	24924	83622	26436	28047	50575	28679	25419	25750	23467	50422	50394	28747	24289	25378	29761	49159	49234	54985	23244	29834	48558	57590	28900	28906	22100	105813	54044	109716	22094	28379	28329	24436	25138	52522	23874	30699	24085	22962	22440	61668	29686	57579	23527	23855	29227	25640	28385	25387	24439
GCF_025791675_1_ASM2579167v1_genomic	52025	84979	47737	56551	32716	56429	51250	51353	50426	32614	32582	50016	53529	49045	54926	36683	36717	48072	52548	54992	35485	48873	54080	54086	54140	116523	32596	118849	54101	55705	55732	52369	52251	32334	41309	54255	52286	50100	53452	45857	53769	35945	50410	51760	50060	49788	54328	51647	47074
GCF_025791755_1_ASM2579175v1_genomic	108904	126008	102306	107854	115335	107499	110300	107209	106406	115470	115533	110193	109066	108421	109112	114279	114410	114902	107375	109185	113635	114690	108104	108119	108004	18277	118054	18235	107984	106895	106616	109112	108710	117387	78515	109508	107699	104818	106397	113005	108238	116912	104797	108345	110361	98157	106413	109238	102084
GCF_025792175_1_ASM2579217v1_genomic	30570	78116	29092	31938	48707	34765	29537	30842	28889	48610	48589	32635	30679	28166	34110	53278	53362	59219	30541	34093	53981	62097	33803	33809	30623	111231	50196	115126	30589	34243	34189	30293	33722	49407	28766	33332	32931	29346	30215	59594	34194	54736	32140	32585	34581	28944	33082	30344	29592
GCF_025792235_1_ASM2579223v1_genomic	24762	83703	25491	27502	53363	30919	24822	24734	23728	53230	53204	26676	26240	24741	29516	48707	48788	53443	24523	29584	46948	57469	27151	27157	25752	107993	54077	111513	25746	30093	30055	24186	28803	55213	28224	30528	27476	23073	26098	63163	27899	56424	27662	28186	26566	28054	30412	24133	22866
GCF_025792295_1_ASM2579229v1_genomic	26408	85269	25480	31188	52977	31607	25970	24139	23602	52821	52804	593	27851	25735	31525	47591	47660	50124	27885	31549	46492	54208	29129	29137	28056	107981	52951	111628	28052	30949	30821	26752	30924	53303	28658	30892	29852	25449	27335	60800	29451	54575	28668	29283	27838	27826	29744	27544	24500
[truncated: 49 more columns]

## Sheet: Supplementary Table 7
Supplementary Table 7 Scoary GWAS output human versus canine isolates
Gene	Non-unique Gene name	Annotation	Number_pos_present_in	Number_neg_present_in	Number_pos_not_present_in	Number_neg_not_present_in	Sensitivity	Specificity	Odds_ratio	Naive_p	Bonferroni_p	Benjamini_H_p	Max_Pairwise_comparisons	Max_supporting_pairs	Max_opposing_pairs	Best_pairwise_comp_p	Worst_pairwise_comp_p
g000467_6_000123__g000467_6	norR2	Nitric oxide reductase transcription regulator NorR2	491	78	0	2	100	2.5	inf	0.0194181	1	0.227578	2	2	0	0.5	0.5
g000468_1_000004__g000468_1	NA	hypothetical protein	491	77	0	3	100	3.75	inf	0.00266188	1	0.0704556	2	2	0	0.5	0.5
g000524_6_000096__g000524_6	nicP	Porin-like protein NicP	491	73	0	7	100	8.75	inf	8.3944e-07	0.0165084	0.000229284	6	6	0	0.03125	0.03125
g000689_1_000007__g000689_1	NA	hypothetical protein	491	78	0	2	100	2.5	inf	0.0194181	1	0.227578	2	2	0	0.5	0.5
g000709_4_000034__g000709_4	cfiB	2-oxoglutarate carboxylase small subunit	491	78	0	2	100	2.5	inf	0.0194181	1	0.227578	2	2	0	0.5	0.5
g000761_2_000083__g000761_2	NA	putative protein	491	77	0	3	100	3.75	inf	0.00266188	1	0.0704556	3	3	0	0.25	0.25
g000956_4_000014__g000956_4	potD	Spermidine/putrescine-binding periplasmic protein	491	78	0	2	100	2.5	inf	0.0194181	1	0.227578	2	2	0	0.5	0.5
g001191_1_000016__g001191_1	citE	Citrate lyase subunit beta-like protein	491	78	0	2	100	2.5	inf	0.0194181	1	0.227578	2	2	0	0.5	0.5
g001319_2_000009__g001319_2	adh1	Long-chain-alcohol dehydrogenase 1	491	78	0	2	100	2.5	inf	0.0194181	1	0.227578	2	2	0	0.5	0.5
g001338_000005__g001338	oprD	Porin D	491	78	0	2	100	2.5	inf	0.0194181	1	0.227578	1	1	0	1	1
g001552_2_000034__g001552_2	hupB	DNA-binding protein HU-beta	491	78	0	2	100	2.5	inf	0.0194181	1	0.227578	1	1	0	1	1
g001607_1_000010__g001607_1	NA	hypothetical protein	491	77	0	3	100	3.75	inf	0.00266188	1	0.0704556	3	3	0	0.25	0.25
g001671_000006__g001671	NA	hypothetical protein	491	78	0	2	100	2.5	inf	0.0194181	1	0.227578	2	2	0	0.5	0.5
g001914_1_000009__g001914_1	znuA	High-affinity zinc uptake system protein ZnuA	491	78	0	2	100	2.5	inf	0.0194181	1	0.227578	1	1	0	1	1
g001920_000004__g001920	NA	hypothetical protein	491	77	0	3	100	3.75	inf	0.00266188	1	0.0704556	3	3	0	0.25	0.25
g002025_000003__g002025	mip	Peptidyl-prolyl cis-trans isomerase Mip	491	78	0	2	100	2.5	inf	0.0194181	1	0.227578	2	2	0	0.5	0.5
g002086_000005__g002086	NA	hypothetical protein	491	77	0	3	100	3.75	inf	0.00266188	1	0.0704556	3	3	0	0.25	0.25
g002094_1_000010__g002094_1	styD	Phenylacetaldehyde dehydrogenase	491	78	0	2	100	2.5	inf	0.0194181	1	0.227578	2	2	0	0.5	0.5
g002165_000006__g002165	NA	putative zinc protease	491	75	0	5	100	6.25	inf	4.83684e-05	0.951212	0.00408246	4	4	0	0.125	0.125
g002189_1_000010__g002189_1	catD	3-oxoadipate enol-lactonase 2	491	77	0	3	100	3.75	inf	0.00266188	1	0.0704556	3	3	0	0.25	0.25
g002276_1_000008__g002276_1	metQ	Membrane lipoprotein TpN32	491	75	0	5	100	6.25	inf	4.83684e-05	0.951212	0.00408246	3	3	0	0.25	0.25
g002365_000004__g002365	NA	hypothetical protein	491	78	0	2	100	2.5	inf	0.0194181	1	0.227578	2	2	0	0.5	0.5
g002416_000004__g002416	aroQ	Monofunctional chorismate mutase	491	78	0	2	100	2.5	inf	0.0194181	1	0.227578	2	2	0	0.5	0.5
g002520_000004__g002520	NA	hypothetical protein	491	78	0	2	100	2.5	inf	0.0194181	1	0.227578	2	2	0	0.5	0.5
g002526_1_000007__g002526_1	fadB	Fatty acid oxidation complex subunit alpha	491	78	0	2	100	2.5	inf	0.0194181	1	0.227578	2	2	0	0.5	0.5
g002560_000004__g002560	NA	hypothetical protein	491	78	0	2	100	2.5	inf	0.0194181	1	0.227578	2	2	0	0.5	0.5
g002705_2_000020__g002705_2	NA	hypothetical protein	491	78	0	2	100	2.5	inf	0.0194181	1	0.227578	2	2	0	0.5	0.5
g003055_000004__g003055	kinB	Alginate biosynthesis sensor protein KinB	491	78	0	2	100	2.5	inf	0.0194181	1	0.227578	2	2	0	0.5	0.5
g003072_2_000005__g003072_2	fumC	Fumarate hydratase class II	491	78	0	2	100	2.5	inf	0.0194181	1	0.227578	2	2	0	0.5	0.5
g003255_1_000007__g003255_1	iscS	Cysteine desulfurase IscS	491	78	0	2	100	2.5	inf	0.0194181	1	0.227578	2	2	0	0.5	0.5
g003260_1_000020__g003260_1	mmgC	Acyl-CoA dehydrogenase	491	78	0	2	100	2.5	inf	0.0194181	1	0.227578	2	2	0	0.5	0.5
g003372_000005__g003372	argH	Argininosuccinate lyase	491	78	0	2	100	2.5	inf	0.0194181	1	0.227578	1	1	0	1	1
g003755_1_000006__g003755_1	leuE	Leucine efflux protein	491	78	0	2	100	2.5	inf	0.0194181	1	0.227578	2	2	0	0.5	0.5
g003927_000005__g003927	NA	butyrate:acetyl-CoA coenzyme A-transferase	491	78	0	2	100	2.5	inf	0.0194181	1	0.227578	2	2	0	0.5	0.5
g003995_1_000016__g003995_1	ggt	Glutathione hydrolase proenzyme	491	78	0	2	100	2.5	inf	0.0194181	1	0.227578	2	2	0	0.5	0.5
g004050_000006__g004050	NA	hypothetical protein	491	78	0	2	100	2.5	inf	0.0194181	1	0.227578	2	2	0	0.5	0.5
g004160_1_000012__g004160_1	NA	Cyclohex-1-ene-1-carbonyl-CoA dehydrogenase	491	78	0	2	100	2.5	inf	0.0194181	1	0.227578	1	1	0	1	1
g004280_000004__g004280	NA	hypothetical protein	491	78	0	2	100	2.5	inf	0.0194181	1	0.227578	2	2	0	0.5	0.5
g004463_000005__g004463	gdhI	hypothetical protein	491	78	0	2	100	2.5	inf	0.0194181	1	0.227578	2	2	0	0.5	0.5
g004658_1_000009__g004658_1	csaA	putative chaperone CsaA	491	78	0	2	100	2.5	inf	0.0194181	1	0.227578	2	2	0	0.5	0.5
g004691_1_000018__g004691_1	NA	hypothetical protein	491	77	0	3	100	3.75	inf	0.00266188	1	0.0704556	3	3	0	0.25	0.25
g004841_000005__g004841	NA	hypothetical protein	491	77	0	3	100	3.75	inf	0.00266188	1	0.0704556	3	3	0	0.25	0.25
g005050_000005__g005050	clsC	Cardiolipin synthase C	491	78	0	2	100	2.5	inf	0.0194181	1	0.227578	2	2	0	0.5	0.5
g005084_000005__g005084	steT	hypothetical protein	491	78	0	2	100	2.5	inf	0.0194181	1	0.227578	2	2	0	0.5	0.5
g005096_000005__g005096	gabR	HTH-type transcriptional regulatory protein GabR	491	78	0	2	100	2.5	inf	0.0194181	1	0.227578	2	2	0	0.5	0.5
g005120_000005__g005120	tolC	Outer membrane protein TolC	491	78	0	2	100	2.5	inf	0.0194181	1	0.227578	2	2	0	0.5	0.5
g005350_000006__g005350	madC	Malonyl-S-ACP:biotin-protein carboxyltransferase MADC	491	78	0	2	100	2.5	inf	0.0194181	1	0.227578	2	2	0	0.5	0.5
g005473_1_000008__g005473_1	fliY	L-cystine-binding protein FliY	491	78	0	2	100	2.5	inf	0.0194181	1	0.227578	1	1	0	1	1
g005535_2_000018__g005535_2	kgtP	Alpha-ketoglutarate permease	491	78	0	2	100	2.5	inf	0.0194181	1	0.227578	2	2	0	0.5	0.5
g005815_000005__g005815	NA	Monoacylglycerol lipase	491	78	0	2	100	2.5	inf	0.0194181	1	0.227578	2	2	0	0.5	0.5
g005851_000004__g005851	nylB'	6-aminohexanoate-dimer hydrolase	491	78	0	2	100	2.5	inf	0.0194181	1	0.227578	2	2	0	0.5	0.5
g005889_2_000012__g005889_2	spuC	Putrescine--pyruvate aminotransferase	491	76	0	4	100	5	inf	0.000360853	1	0.0198227	4	4	0	0.125	0.125
g006367_000004__g006367	NA	hypothetical protein	491	77	0	3	100	3.75	inf	0.00266188	1	0.0704556	3	3	0	0.25	0.25
g006400_000006__g006400	inaA	Protein InaA	491	78	0	2	100	2.5	inf	0.0194181	1	0.227578	2	2	0	0.5	0.5
g006481_000005__g006481	ftsB	Cell division protein FtsB	491	77	0	3	100	3.75	inf	0.00266188	1	0.0704556	3	3	0	0.25	0.25
g006576_000005__g006576	NA	hypothetical protein	491	78	0	2	100	2.5	inf	0.0194181	1	0.227578	1	1	0	1	1
g006600_000005__g006600	NA	hypothetical protein	491	78	0	2	100	2.5	inf	0.0194181	1	0.227578	2	2	0	0.5	0.5
g006735_000004__g006735	NA	hypothetical protein	491	78	0	2	100	2.5	inf	0.0194181	1	0.227578	2	2	0	0.5	0.5
g006811_000005__g006811	nsaD	2-hydroxychromene-2-carboxylate isomerase	491	78	0	2	100	2.5	inf	0.0194181	1	0.227578	2	2	0	0.5	0.5
g007260_000006__g007260	lepA	Elongation factor 4	491	78	0	2	100	2.5	inf	0.0194181	1	0.227578	2	2	0	0.5	0.5
g007414_000006__g007414	nadB	L-aspartate oxidase	491	77	0	3	100	3.75	inf	0.00266188	1	0.0704556	3	3	0	0.25	0.25
g007637_000003__g007637	NA	hypothetical protein	491	76	0	4	100	5	inf	0.000360853	1	0.0198227	4	4	0	0.125	0.125
g007723_000005__g007723	NA	hypothetical protein	491	78	0	2	100	2.5	inf	0.0194181	1	0.227578	2	2	0	0.5	0.5
g007726_000005__g007726	hisZ	ATP phosphoribosyltransferase regulatory subunit	491	78	0	2	100	2.5	inf	0.0194181	1	0.227578	2	2	0	0.5	0.5
g007944_000005__g007944	mdtE	Multidrug resistance protein MdtE	491	76	0	4	100	5	inf	0.000360853	1	0.0198227	4	4	0	0.125	0.125
g007959_1_000010__g007959_1	NA	hypothetical protein	491	77	0	3	100	3.75	inf	0.00266188	1	0.0704556	3	3	0	0.25	0.25
g008186_000005__g008186	NA	hypothetical protein	491	78	0	2	100	2.5	inf	0.0194181	1	0.227578	2	2	0	0.5	0.5
g008247_000005__g008247	hemL	Glutamate-1-semialdehyde 2%2C1-aminomutase	491	78	0	2	100	2.5	inf	0.0194181	1	0.227578	2	2	0	0.5	0.5
g008362_000006__g008362	norB	Nitric oxide reductase subunit B	491	78	0	2	100	2.5	inf	0.0194181	1	0.227578	2	2	0	0.5	0.5
g008596_000005__g008596	ubiA	4-hydroxybenzoate octaprenyltransferase	491	78	0	2	100	2.5	inf	0.0194181	1	0.227578	2	2	0	0.5	0.5
g008616_000005__g008616	dapA	4-hydroxy-tetrahydrodipicolinate synthase	491	78	0	2	100	2.5	inf	0.0194181	1	0.227578	2	2	0	0.5	0.5
g008719_000005__g008719	isfD	Sulfoacetaldehyde reductase	491	77	0	3	100	3.75	inf	0.00266188	1	0.0704556	3	3	0	0.25	0.25
g008933_000006__g008933	NA	hypothetical protein	491	78	0	2	100	2.5	inf	0.0194181	1	0.227578	2	2	0	0.5	0.5
g009530_000006__g009530	patZ	Peptidyl-lysine N-acetyltransferase PatZ	491	78	0	2	100	2.5	inf	0.0194181	1	0.227578	2	2	0	0.5	0.5
g009795_000003__g009795	vfr	Cyclic AMP receptor-like protein	491	78	0	2	100	2.5	inf	0.0194181	1	0.227578	1	1	0	1	1
g009800_000005__g009800	NA	hypothetical protein	491	77	0	3	100	3.75	inf	0.00266188	1	0.0704556	3	3	0	0.25	0.25
g009933_000005__g009933	nadD	putative nicotinate-nucleotide adenylyltransferase	491	78	0	2	100	2.5	inf	0.0194181	1	0.227578	2	2	0	0.5	0.5
g010179_000005__g010179	yigB	5-amino-6-(5-phospho-D-ribitylamino)uracil phosphatase YigB	491	78	0	2	100	2.5	inf	0.0194181	1	0.227578	2	2	0	0.5	0.5
g010418_000006__g010418	nuoG	NADH-quinone oxidoreductase subunit G	491	77	0	3	100	3.75	inf	0.00266188	1	0.0704556	3	3	0	0.25	0.25
g010517_000006__g010517	pckA	Phosphoenolpyruvate carboxykinase (ATP)	491	78	0	2	100	2.5	inf	0.0194181	1	0.227578	2	2	0	0.5	0.5
g010740_000006__g010740	hldE	Bifunctional protein HldE	491	78	0	2	100	2.5	inf	0.0194181	1	0.227578	2	2	0	0.5	0.5
g011054_000006__g011054	glmS	Glutamine--fructose-6-phosphate aminotransferase [isomerizing]	491	78	0	2	100	2.5	inf	0.0194181	1	0.227578	2	2	0	0.5	0.5
g011333_000006__g011333	uvrD	DNA helicase II	491	78	0	2	100	2.5	inf	0.0194181	1	0.227578	2	2	0	0.5	0.5
g011884_000006__g011884	NA	hypothetical protein	491	78	0	2	100	2.5	inf	0.0194181	1	0.227578	2	2	0	0.5	0.5
g012449_000006__g012449	livJ	Leu/Ile/Val-binding protein	491	78	0	2	100	2.5	inf	0.0194181	1	0.227578	2	2	0	0.5	0.5
g012529_000006__g012529	recF	DNA replication and repair protein RecF	491	78	0	2	100	2.5	inf	0.0194181	1	0.227578	2	2	0	0.5	0.5
g012576_000006__g012576	hcr	NADH oxidoreductase HCR	491	78	0	2	100	2.5	inf	0.0194181	1	0.227578	2	2	0	0.5	0.5
g012750_000006__g012750	rfbB	dTDP-glucose 4%2C6-dehydratase	491	78	0	2	100	2.5	inf	0.0194181	1	0.227578	2	2	0	0.5	0.5
g013150_000006__g013150	NA	hypothetical protein	491	77	0	3	100	3.75	inf	0.00266188	1	0.0704556	3	3	0	0.25	0.25
g013190_000006__g013190	fliM	Flagellar motor switch protein FliM	491	78	0	2	100	2.5	inf	0.0194181	1	0.227578	2	2	0	0.5	0.5
g013211_000006__g013211	ispB	Octaprenyl diphosphate synthase	491	78	0	2	100	2.5	inf	0.0194181	1	0.227578	2	2	0	0.5	0.5
g013429_000006__g013429	davT	5-aminovalerate aminotransferase DavT	491	76	0	4	100	5	inf	0.000360853	1	0.0198227	3	3	0	0.25	0.25
g013713_000006__g013713	hflK	Modulator of FtsH protease HflK	491	78	0	2	100	2.5	inf	0.0194181	1	0.227578	2	2	0	0.5	0.5
g014337_000006__g014337	prpB	2-methylisocitrate lyase	491	77	0	3	100	3.75	inf	0.00266188	1	0.0704556	2	2	0	0.5	0.5
g014888_000006__g014888	ompR	Transcriptional regulatory protein OmpR	491	78	0	2	100	2.5	inf	0.0194181	1	0.227578	2	2	0	0.5	0.5
g015029_000006__g015029	NA	hypothetical protein	491	78	0	2	100	2.5	inf	0.0194181	1	0.227578	2	2	0	0.5	0.5
g015036_000006__g015036	NA	hypothetical protein	491	78	0	2	100	2.5	inf	0.0194181	1	0.227578	2	2	0	0.5	0.5
g015619_000006__g015619	NA	hypothetical protein	491	78	0	2	100	2.5	inf	0.0194181	1	0.227578	2	2	0	0.5	0.5
g016394_000006__g016394	NA	hypothetical protein	491	75	0	5	100	6.25	inf	4.83684e-05	0.951212	0.00408246	5	5	0	0.0625	0.0625
g017403_000006__g017403	NA	hypothetical protein	491	78	0	2	100	2.5	inf	0.0194181	1	0.227578	1	1	0	1	1
g017670_000006__g017670	panD	Aspartate 1-decarboxylase	491	78	0	2	100	2.5	inf	0.0194181	1	0.227578	2	2	0	0.5	0.5
g017726_000006__g017726	rpsL	30S ribosomal protein S12	491	76	0	4	100	5	inf	0.000360853	1	0.0198227	4	4	0	0.125	0.125
g018218_000006__g018218	tsaE	tRNA threonylcarbamoyladenosine biosynthesis protein TsaE	491	78	0	2	100	2.5	inf	0.0194181	1	0.227578	2	2	0	0.5	0.5
g018948_000006__g018948	sdhB	Succinate dehydrogenase iron-sulfur subunit	491	78	0	2	100	2.5	inf	0.0194181	1	0.227578	1	1	0	1	1
g019208_000006__g019208	metP	Methionine import system permease protein MetP	491	78	0	2	100	2.5	inf	0.0194181	1	0.227578	2	2	0	0.5	0.5
g001351_000005__g001351	NA	hypothetical protein	490	73	1	7	99.7963	8.75	46.9863	5.95496e-06	0.11711	0.000829237	6	5	1	0.21875	0.21875
g004282_000005__g004282	ygiF	Inorganic triphosphatase	490	74	1	6	99.7963	7.5	39.7297	3.9828e-05	0.783258	0.00378385	6	5	1	0.21875	0.21875
g000676_3_000030__g000676_3	dppA	Periplasmic dipeptide transport protein	490	75	1	5	99.7963	6.25	32.6667	0.000258164	1	0.0171522	6	5	1	0.21875	0.21875
g004223_000005__g004223	NA	hypothetical protein	490	75	1	5	99.7963	6.25	32.6667	0.000258164	1	0.0171522	6	5	1	0.21875	0.21875
g003602_000003__g003602	NA	hypothetical protein	490	76	1	4	99.7963	5	25.7895	0.00161079	1	0.060919	5	4	1	0.375	0.375
g004239_1_000008__g004239_1	NA	NADH:quinone reductase	490	76	1	4	99.7963	5	25.7895	0.00161079	1	0.060919	2	2	1	0.5	1
g017801_000006__g017801	pgsA	CDP-diacylglycerol--glycerol-3-phosphate 3-phosphatidyltransferase	490	76	1	4	99.7963	5	25.7895	0.00161079	1	0.060919	5	4	1	0.375	0.375
g000510_1_000001__g000510_1	vgrG1	hypothetical protein	490	77	1	3	99.7963	3.75	19.0909	0.00956496	1	0.159276	1	1	1	1	1
g001873_000005__g001873	NA	hypothetical protein	490	77	1	3	99.7963	3.75	19.0909	0.00956496	1	0.159276	1	1	1	1	1
g002243_1_000006__g002243_1	yjhB	Putative metabolite transport protein YjhB	490	77	1	3	99.7963	3.75	19.0909	0.00956496	1	0.159276	1	1	1	1	1
g002254_1_000007__g002254_1	NA	Cyclic di-GMP phosphodiesterase	490	77	1	3	99.7963	3.75	19.0909	0.00956496	1	0.159276	1	1	1	1	1
g002678_000005__g002678	desA3	NADPH-dependent stearoyl-CoA 9-desaturase	490	77	1	3	99.7963	3.75	19.0909	0.00956496	1	0.159276	4	3	1	0.625	0.625
g004034_1_000010__g004034_1	NA	hypothetical protein	490	77	1	3	99.7963	3.75	19.0909	0.00956496	1	0.159276	1	1	1	1	1
g004155_000005__g004155	spmB	hypothetical protein	490	77	1	3	99.7963	3.75	19.0909	0.00956496	1	0.159276	4	3	1	0.625	0.625
g004191_000006__g004191	NA	hypothetical protein	490	77	1	3	99.7963	3.75	19.0909	0.00956496	1	0.159276	4	3	1	0.625	0.625
g004379_1_000009__g004379_1	NA	hypothetical protein	490	77	1	3	99.7963	3.75	19.0909	0.00956496	1	0.159276	1	1	1	1	1
g004687_1_000007__g004687_1	NA	hypothetical protein	490	77	1	3	99.7963	3.75	19.0909	0.00956496	1	0.159276	1	1	1	1	1
g005465_000003__g005465	allR	HTH-type transcriptional repressor AllR	490	77	1	3	99.7963	3.75	19.0909	0.00956496	1	0.159276	1	1	1	1	1
g006060_000003__g006060	paaF	2%2C3-dehydroadipyl-CoA hydratase	490	77	1	3	99.7963	3.75	19.0909	0.00956496	1	0.159276	1	1	1	1	1
g006479_000006__g006479	dksA	RNA polymerase-binding transcription factor DksA	490	77	1	3	99.7963	3.75	19.0909	0.00956496	1	0.159276	4	3	1	0.625	0.625
g007969_000004__g007969	gutB	Sorbitol dehydrogenase	490	77	1	3	99.7963	3.75	19.0909	0.00956496	1	0.159276	4	3	1	0.625	0.625
g018741_000006__g018741	NA	hypothetical protein	490	77	1	3	99.7963	3.75	19.0909	0.00956496	1	0.159276	4	3	1	0.625	0.625
g003192_000003__g003192	fecR	Protein FecR	489	75	2	5	99.5927	6.25	16.3	0.000804004	1	0.0369429	4	3	2	0.625	1
g004574_1_000010__g004574_1	NA	hypothetical protein	489	75	2	5	99.5927	6.25	16.3	0.000804004	1	0.0369429	5	3	2	1	1
g006583_000003__g006583	NA	hypothetical protein	489	75	2	5	99.5927	6.25	16.3	0.000804004	1	0.0369429	4	3	2	0.625	1
g000815_3_000019__g000815_3	fecI	putative RNA polymerase sigma factor FecI	489	76	2	4	99.5927	5	12.8684	0.00431605	1	0.0999759	3	2	2	1	1
g004771_000002__g004771	NA	hypothetical protein	489	76	2	4	99.5927	5	12.8684	0.00431605	1	0.0999759	3	2	2	1	1
g005151_000003__g005151	FCS1	Trans-feruloyl-CoA synthase FCS1	489	76	2	4	99.5927	5	12.8684	0.00431605	1	0.0999759	3	2	2	1	1
g007392_000003__g007392	NA	hypothetical protein	489	76	2	4	99.5927	5	12.8684	0.00431605	1	0.0999759	3	2	2	1	1
g000545_6_000052__g000545_6	rcsC	Sensor histidine kinase RcsC	489	77	2	3	99.5927	3.75	9.52597	0.0214962	1	0.24143	5	3	2	1	1
g000736_2_000007__g000736_2	mdtA	Multidrug resistance protein MdtA	489	77	2	3	99.5927	3.75	9.52597	0.0214962	1	0.24143	5	3	2	1	1
g000877_3_000041__g000877_3	czcR	Transcriptional activator protein CzcR	489	77	2	3	99.5927	3.75	9.52597	0.0214962	1	0.24143	5	3	2	1	1
g001894_1_000008__g001894_1	opuE	Osmoregulated proline transporter OpuE	489	77	2	3	99.5927	3.75	9.52597	0.0214962	1	0.24143	5	3	2	1	1
g001994_000005__g001994	NA	hypothetical protein	489	77	2	3	99.5927	3.75	9.52597	0.0214962	1	0.24143	4	2	2	1	1
g002047_000004__g002047	yfkM	General stress protein 18	489	77	2	3	99.5927	3.75	9.52597	0.0214962	1	0.24143	2	1	1	1	1
g002387_2_000003__g002387_2	NA	hypothetical protein	489	77	2	3	99.5927	3.75	9.52597	0.0214962	1	0.24143	5	3	2	1	1
g003673_000005__g003673	NA	hypothetical protein	489	77	2	3	99.5927	3.75	9.52597	0.0214962	1	0.24143	5	3	2	1	1
g004388_2_000004__g004388_2	gltI	Glutamate/aspartate import solute-binding protein	489	77	2	3	99.5927	3.75	9.52597	0.0214962	1	0.24143	4	2	2	1	1
g005714_000004__g005714	gbuA	Guanidinobutyrase	489	77	2	3	99.5927	3.75	9.52597	0.0214962	1	0.24143	5	3	2	1	1
g007804_000004__g007804	NA	Putative acyl-CoA dehydrogenase FadE17	489	77	2	3	99.5927	3.75	9.52597	0.0214962	1	0.24143	2	1	2	0.5	1
g008536_000006__g008536	NA	hypothetical protein	489	77	2	3	99.5927	3.75	9.52597	0.0214962	1	0.24143	5	3	2	1	1
g001438_000003__g001438	oprM	Outer membrane protein OprM	488	75	3	5	99.389	6.25	10.8444	0.00190827	1	0.0698844	5	3	3	1	1
g004211_000005__g004211	NA	hypothetical protein	488	75	3	5	99.389	6.25	10.8444	0.00190827	1	0.0698844	7	5	2	0.453125	0.453125
g000751_3_000029__g000751_3	mdtB	Multidrug resistance protein MdtB	488	76	3	4	99.389	5	8.5614	0.00899879	1	0.159276	7	4	3	1	1
g001595_000006__g001595	iutA	Ferric aerobactin receptor	488	76	3	4	99.389	5	8.5614	0.00899879	1	0.159276	7	4	3	1	1
g000622_8_000064__g000622_8	pgrR	HTH-type transcriptional regulator PgrR	488	77	3	3	99.389	3.75	6.33766	0.0386764	1	0.365678	5	2	3	1	1
g000906_1_000021__g000906_1	genK	Gentisate transporter	488	77	3	3	99.389	3.75	6.33766	0.0386764	1	0.365678	1	1	1	1	1
g000976_000002__g000976	NA	hypothetical protein	488	77	3	3	99.389	3.75	6.33766	0.0386764	1	0.365678	3	1	3	0.25	1
g001503_000006__g001503	ftsX	Cell division protein FtsX	488	77	3	3	99.389	3.75	6.33766	0.0386764	1	0.365678	6	3	3	1	1
g001811_1_000018__g001811_1	mmsA	Methylmalonate-semialdehyde dehydrogenase [acylating]	488	77	3	3	99.389	3.75	6.33766	0.0386764	1	0.365678	6	3	3	1	1
g001936_2_000010__g001936_2	lgrE	Linear gramicidin dehydrogenase LgrE	488	77	3	3	99.389	3.75	6.33766	0.0386764	1	0.365678	6	3	3	1	1
g002627_000004__g002627	xthA	Exodeoxyribonuclease III	488	77	3	3	99.389	3.75	6.33766	0.0386764	1	0.365678	3	1	2	1	1
g002745_1_000010__g002745_1	ahpF	hypothetical protein	488	77	3	3	99.389	3.75	6.33766	0.0386764	1	0.365678	3	1	2	1	1
g002858_1_000011__g002858_1	ywnA	Putative HTH-type transcriptional regulator YwnA	488	77	3	3	99.389	3.75	6.33766	0.0386764	1	0.365678	3	1	2	1	1
g003021_1_000009__g003021_1	kdpD	Sensor protein KdpD	488	77	3	3	99.389	3.75	6.33766	0.0386764	1	0.365678	3	1	3	0.25	1
g004173_1_000006__g004173_1	fadA	3-ketoacyl-CoA thiolase	488	77	3	3	99.389	3.75	6.33766	0.0386764	1	0.365678	3	1	3	0.25	1
g004622_000005__g004622	ybaN	Inner membrane protein YbaN	488	77	3	3	99.389	3.75	6.33766	0.0386764	1	0.365678	6	3	3	1	1
g005141_1_000005__g005141_1	czcS	Sensor protein CzcS	488	77	3	3	99.389	3.75	6.33766	0.0386764	1	0.365678	6	3	3	1	1
g005646_000003__g005646	caiA	hypothetical protein	488	77	3	3	99.389	3.75	6.33766	0.0386764	1	0.365678	3	1	3	0.25	1
g000452_19_000117__g000452_19	mcpQ	hypothetical protein	487	74	4	6	99.1853	7.5	9.87162	0.000836658	1	0.0371416	3	2	2	1	1
g004904_000004__g004904	NA	hypothetical protein	487	74	4	6	99.1853	7.5	9.87162	0.000836658	1	0.0371416	10	6	4	0.753906	0.753906
g006450_000005__g006450	NA	hypothetical protein	487	74	4	6	99.1853	7.5	9.87162	0.000836658	1	0.0371416	6	3	3	1	1
g004065_000006__g004065	NA	hypothetical protein	487	75	4	5	99.1853	6.25	8.11667	0.00382258	1	0.0938513	4	3	2	0.625	1
g000455_2_000245__g000455_2	benM	HTH-type transcriptional regulator BenM	487	76	4	4	99.1853	5	6.40789	0.0160893	1	0.227578	3	2	2	1	1
g001110_1_000006__g001110_1	ccpA	Cytochrome c551 peroxidase	487	76	4	4	99.1853	5	6.40789	0.0160893	1	0.227578	8	4	4	1	1
g001304_3_000015__g001304_3	NA	hypothetical protein	487	76	4	4	99.1853	5	6.40789	0.0160893	1	0.227578	7	4	3	1	1
g003377_1_000012__g003377_1	NA	hypothetical protein	487	76	4	4	99.1853	5	6.40789	0.0160893	1	0.227578	3	2	2	1	1
g008095_000005__g008095	NA	hypothetical protein	487	76	4	4	99.1853	5	6.40789	0.0160893	1	0.227578	3	2	2	1	1
g008943_000004__g008943	NA	hypothetical protein	487	76	4	4	99.1853	5	6.40789	0.0160893	1	0.227578	6	3	3	1	1
g009934_000005__g009934	yscL	Yop proteins translocation protein L	487	76	4	4	99.1853	5	6.40789	0.0160893	1	0.227578	3	2	2	1	1
g018601_000006__g018601	lasI	Acyl-homoserine-lactone synthase	486	71	5	9	98.9817	11.25	12.3211	1.5208e-05	0.299081	0.0017593	12	9	4	0.145996	0.387695
g002361_000003__g002361	NA	hypothetical protein	486	74	5	6	98.9817	7.5	7.88108	0.00163503	1	0.0611303	11	6	5	1	1
g002209_000003__g002209	fecR	hypothetical protein	486	76	5	4	98.9817	5	5.11579	0.0259027	1	0.274167	8	4	4	1	1
g004759_000005__g004759	NA	hypothetical protein	486	76	5	4	98.9817	5	5.11579	0.0259027	1	0.274167	3	2	2	1	1
g005439_000003__g005439	NA	hypothetical protein	486	76	5	4	98.9817	5	5.11579	0.0259027	1	0.274167	3	2	2	1	1
g001258_2_000008__g001258_2	NA	hypothetical protein	485	74	6	6	98.778	7.5	6.55405	0.0029053	1	0.0751824	4	2	3	0.625	1
g001341_000005__g001341	NA	hypothetical protein	485	74	6	6	98.778	7.5	6.55405	0.0029053	1	0.0751824	11	5	6	1	1
g005805_1_000010__g005805_1	dhaA	Soluble epoxide hydrolase	485	74	6	6	98.778	7.5	6.55405	0.0029053	1	0.0751824	4	2	4	0.125	1
g000751_4_000028__g000751_4	ctpF	putative cation-transporting ATPase F	485	76	6	4	98.778	5	4.25439	0.0386321	1	0.365678	9	4	5	1	1
g001667_000002__g001667	NA	hypothetical protein	485	76	6	4	98.778	5	4.25439	0.0386321	1	0.365678	3	2	2	1	1
g015688_000006__g015688	NA	hypothetical protein	484	64	7	16	98.5743	20	17.2857	5.97067e-10	1.17419e-05	2.34838e-06	16	11	6	0.210114	0.454498
g001110_2_000007__g001110_2	rtcA	RNA 3'-terminal phosphate cyclase	484	72	7	8	98.5743	10	7.68254	0.0003005	1	0.0188806	5	4	3	0.375	1
g012014_000006__g012014	NA	hypothetical protein	484	73	7	7	98.5743	8.75	6.63014	0.00124395	1	0.0515394	4	3	3	0.625	0.625
g002703_000005__g002703	NA	hypothetical protein	484	74	7	6	98.5743	7.5	5.60618	0.00479464	1	0.107393	4	2	4	0.125	1
g003901_000006__g003901	NA	putative TonB-dependent receptor	484	74	7	6	98.5743	7.5	5.60618	0.00479464	1	0.107393	3	2	3	0.25	1
g001042_1_000008__g001042_1	NA	hypothetical protein	484	75	7	5	98.5743	6.25	4.60952	0.0169872	1	0.227578	10	5	6	0.753906	1
g003924_000003__g003924	dosP	hypothetical protein	483	72	8	8	98.3707	10	6.70833	0.000532757	1	0.0266595	14	8	7	0.790527	1
g000713_3_000072__g000713_3	nemA	N-ethylmaleimide reductase	483	74	8	6	98.3707	7.5	4.89527	0.00745766	1	0.148745	6	2	6	0.03125	0.6875
g001767_000005__g001767	NA	hypothetical protein	483	75	8	5	98.3707	6.25	4.025	0.0246075	1	0.266335	8	3	5	0.726562	0.726562
g010504_000006__g010504	NA	hypothetical protein	483	75	8	5	98.3707	6.25	4.025	0.0246075	1	0.266335	7	3	5	0.453125	1
g000724_000006__g000724	lasR	Transcriptional activator protein LasR	482	71	9	9	98.167	11.25	6.78873	0.000227743	1	0.0156601	16	9	8	0.803619	1
g001085_2_000005__g001085_2	NA	hypothetical protein	482	71	9	9	98.167	11.25	6.78873	0.000227743	1	0.0156601	17	8	9	1	1
g001628_2_000004__g001628_2	NA	hypothetical protein	482	73	9	7	98.167	8.75	5.13546	0.00326469	1	0.0829502	9	4	6	0.507812	1
g000795_4_000008__g000795_4	ccoN1	Cbb3-type cytochrome c oxidase subunit CcoN1	481	67	10	13	97.9633	16.25	9.33284	1.14525e-06	0.0225225	0.000266712	22	13	9	0.523467	0.523467
g006325_000005__g006325	NA	hypothetical protein	480	74	11	6	97.7597	7.5	3.53808	0.0216092	1	0.242371	9	3	7	0.179688	0.507812
g000657_2_000003__g000657_2	NA	hypothetical protein	476	70	15	10	96.945	12.5	4.53333	0.000937322	1	0.0403097	10	3	8	0.109375	0.34375
g004551_000005__g004551	NA	hypothetical protein	472	65	19	15	96.1303	18.75	5.73279	9.32093e-06	0.183305	0.001156	13	8	8	0.581055	0.581055
g001948_000006__g001948	NA	hypothetical protein	466	80	25	0	94.9084	0	0	0.0362023	1	0.363101	16	0	16	3.05176e-05	3.05176e-05
g000824_1_000007__g000824_1	phzS	5-methylphenazine-1-carboxylate 1-monooxygenase	465	80	26	0	94.7047	0	0	0.0373924	1	0.365678	17	0	17	1.52588e-05	1.52588e-05
g001758_1_000005__g001758_1	NA	hypothetical protein	465	80	26	0	94.7047	0	0	0.0373924	1	0.365678	21	0	21	9.53674e-07	9.53674e-07
g001234_000004__g001234	NA	hypothetical protein	464	80	27	0	94.501	0	0	0.0227115	1	0.248981	14	0	14	0.00012207	0.00012207
g002669_000006__g002669	holA	DNA polymerase III subunit delta	464	80	27	0	94.501	0	0	0.0227115	1	0.248981	20	0	20	1.90735e-06	1.90735e-06
g003030_1_000011__g003030_1	copA	Copper-exporting P-type ATPase	464	80	27	0	94.501	0	0	0.0227115	1	0.248981	18	0	18	7.62939e-06	7.62939e-06
g010606_000006__g010606	NA	hypothetical protein	464	80	27	0	94.501	0	0	0.0227115	1	0.248981	7	0	7	0.015625	0.015625
g001379_000006__g001379	ywdK	hypothetical protein	463	80	28	0	94.2974	0	0	0.0227255	1	0.248981	18	0	18	7.62939e-06	7.62939e-06
g005310_000005__g005310	livH	hypothetical protein	458	65	33	15	93.279	18.75	3.2028	0.00153638	1	0.060919	20	10	14	0.115318	1
g001346_000002__g001346	NA	hypothetical protein	456	64	35	16	92.8717	20	3.25714	0.00095123	1	0.0406672	28	11	21	0.012541	0.344928
g002380_000005__g002380	NA	hypothetical protein	456	80	35	0	92.8717	0	0	0.00929496	1	0.159276	23	0	23	2.38419e-07	2.38419e-07
g002586_000004__g002586	NA	hypothetical protein	456	80	35	0	92.8717	0	0	0.00929496	1	0.159276	20	0	20	1.90735e-06	1.90735e-06
g000820_1_000006__g000820_1	yejB	Inner membrane ABC transporter permease protein YejB	454	80	37	0	92.4644	0	0	0.00554791	1	0.115211	21	0	21	9.53674e-07	9.53674e-07
g014225_000006__g014225	mtgA	Biosynthetic peptidoglycan transglycosylase	454	80	37	0	92.4644	0	0	0.00554791	1	0.115211	23	0	23	2.38419e-07	2.38419e-07
g001060_000003__g001060	NA	hypothetical protein	453	80	38	0	92.2607	0	0	0.00581559	1	0.120262	23	0	23	2.38419e-07	2.38419e-07
g001780_3_000009__g001780_3	aruI	putative 2-ketoarginine decarboxylase AruI	452	63	39	17	92.057	21.25	3.12739	0.000788111	1	0.0368147	30	12	19	0.200488	0.361595
g001821_000005__g001821	naiP	Putative niacin/nicotinamide transporter NaiP	452	80	39	0	92.057	0	0	0.00341065	1	0.085882	26	0	26	2.98023e-08	2.98023e-08
g000741_000002__g000741	NA	hypothetical protein	447	65	44	15	91.0387	18.75	2.34441	0.0154983	1	0.227578	25	7	20	0.00407732	0.0432853
g001042_2_000009__g001042_2	NA	hypothetical protein	444	58	47	22	90.4277	27.5	3.58327	4.82115e-05	0.948127	0.00408246	24	11	16	0.15159	0.83882
g001205_000005__g001205	lifO	Lipase chaperone	441	79	50	1	89.8167	1.25	0.111646	0.00524492	1	0.114866	25	1	24	1.54972e-06	1.54972e-06
g000947_1_000002__g000947_1	NA	hypothetical protein	436	79	55	1	88.7984	1.25	0.100345	0.00215383	1	0.0704556	28	1	28	7.45058e-09	2.16067e-07
g004305_000005__g004305	NA	hypothetical protein	433	58	58	22	88.1874	27.5	2.83175	0.00071599	1	0.0339293	39	17	26	0.0532519	0.522397
g000999_2_000002__g000999_2	COQ3	Ubiquinone biosynthesis O-methyltransferase%2C mitochondrial	433	80	58	0	88.1874	0	0	0.000183782	1	0.012941	32	0	32	4.65661e-10	4.65661e-10
g002900_000005__g002900	dsrE	Putative sulfurtransferase DsrE	425	79	66	1	86.558	1.25	0.0815113	0.000526442	1	0.0266144	35	1	35	5.82077e-11	2.09548e-09
g004670_000004__g004670	yqcC	putative protein YqcC	423	80	68	0	86.1507	0	0	2.36591e-05	0.465279	0.0024727	28	0	28	7.45058e-09	7.45058e-09
g002525_000005__g002525	paoC	Aldehyde oxidoreductase molybdenum-binding subunit PaoC	422	58	69	22	85.947	27.5	2.31984	0.00454631	1	0.105062	32	16	21	0.110184	1
g006681_000005__g006681	paoA	Aldehyde oxidoreductase iron-sulfur-binding subunit PaoA	422	60	69	20	85.947	25	2.03865	0.0189041	1	0.227578	30	14	21	0.0427739	0.855536
g004281_000005__g004281	paoB	Aldehyde oxidoreductase FAD-binding subunit PaoB	420	60	71	20	85.5397	25	1.97183	0.0212375	1	0.24143	30	14	21	0.0427739	0.855536
g000465_000001__g000465	NA	hypothetical protein	417	56	74	24	84.9287	30	2.41506	0.00209376	1	0.0704556	27	12	19	0.052239	0.701108
g010588_000006__g010588	norG	HTH-type transcriptional regulator NorG	414	79	77	1	84.3177	1.25	0.0680585	7.40315e-05	1	0.00591831	36	1	35	1.07684e-09	1.07684e-09
g000798_000006__g000798	hemW	Heme chaperone HemW	413	80	78	0	84.1141	0	0	4.73343e-06	0.0930877	0.000756811	34	0	34	1.16415e-10	1.16415e-10
g000481_000006__g000481	NA	hypothetical protein	408	79	83	1	83.0957	1.25	0.0622236	2.69797e-05	0.530582	0.00277792	34	1	33	4.07454e-09	4.07454e-09
g000631_000001__g000631	NA	hypothetical protein	403	52	88	28	82.0774	35	2.46591	0.000869212	1	0.0381561	28	15	18	0.184933	0.850554
g000596_000001__g000596	NA	hypothetical protein	402	53	89	27	81.8737	33.75	2.30104	0.00244464	1	0.0704556	27	14	18	0.122078	1
g000554_000001__g000554	NA	hypothetical protein	400	51	91	29	81.4664	36.25	2.49946	0.000608863	1	0.0302973	29	15	18	0.264931	1
g014435_000006__g014435	NA	hypothetical protein	395	75	96	5	80.4481	6.25	0.274306	0.0024656	1	0.0704556	25	2	24	1.54972e-06	1.94311e-05
g004102_000005__g004102	NA	hypothetical protein	394	75	97	5	80.2444	6.25	0.27079	0.00246393	1	0.0704556	25	2	24	1.54972e-06	1.94311e-05
g000878_000005__g000878	NA	hypothetical protein	393	75	98	5	80.0407	6.25	0.267347	0.00250982	1	0.0704556	37	4	33	1.08439e-06	1.08439e-06
g000532_1_000002__g000532_1	NA	hypothetical protein	392	50	99	30	79.8371	37.5	2.37576	0.00131465	1	0.0539024	30	16	19	0.200488	0.855536
g000691_000001__g000691	hcpA	Major exported protein	389	53	102	27	79.2261	33.75	1.94284	0.0138466	1	0.219072	47	21	31	0.0399861	0.560065
g001072_1_000009__g001072_1	NA	hypothetical protein	386	53	105	27	78.6151	33.75	1.87278	0.021408	1	0.24143	31	17	21	0.0707555	0.7201
g003721_000003__g003721	NA	hypothetical protein	385	52	106	28	78.4114	35	1.95573	0.0148801	1	0.227578	30	17	20	0.0987371	0.584665
g001260_1_000018__g001260_1	NA	hypothetical protein	385	53	106	27	78.4114	33.75	1.8503	0.0220831	1	0.246473	30	16	21	0.0427739	0.855536
g000501_2_000020__g000501_2	NA	hypothetical protein	384	51	107	29	78.2077	36.25	2.04068	0.00692937	1	0.139911	31	18	21	0.0707555	0.47313
g001157_1_000024__g001157_1	NA	hypothetical protein	384	52	107	28	78.2077	35	1.93242	0.0151841	1	0.227578	31	17	20	0.149613	0.7201
g004653_1_000007__g004653_1	NA	hypothetical protein	384	52	107	28	78.2077	35	1.93242	0.0151841	1	0.227578	31	17	20	0.149613	0.7201
g000501_1_000050__g000501_1	NA	hypothetical protein	384	53	107	27	78.2077	33.75	1.82825	0.0229689	1	0.249838	30	16	21	0.0427739	0.855536
g000985_000003__g000985	NA	hypothetical protein	384	53	107	27	78.2077	33.75	1.82825	0.0229689	1	0.249838	30	13	20	0.0987371	0.584665
g001966_1_000019__g001966_1	NA	hypothetical protein	384	53	107	27	78.2077	33.75	1.82825	0.0229689	1	0.249838	30	13	20	0.0987371	0.584665
g002078_1_000006__g002078_1	NA	hypothetical protein	384	53	107	27	78.2077	33.75	1.82825	0.0229689	1	0.249838	30	13	20	0.0987371	0.584665
g003266_1_000004__g003266_1	gpFI	Putative prophage major tail sheath protein	384	53	107	27	78.2077	33.75	1.82825	0.0229689	1	0.249838	30	16	21	0.0427739	0.855536
g003703_1_000005__g003703_1	NA	hypothetical protein	384	53	107	27	78.2077	33.75	1.82825	0.0229689	1	0.249838	31	16	21	0.0707555	1
g004234_1_000005__g004234_1	NA	hypothetical protein	384	53	107	27	78.2077	33.75	1.82825	0.0229689	1	0.249838	30	16	22	0.0161248	0.855536
g008801_000006__g008801	NA	hypothetical protein	384	53	107	27	78.2077	33.75	1.82825	0.0229689	1	0.249838	30	13	20	0.0987371	0.584665
g004571_1_000004__g004571_1	NA	hypothetical protein	383	53	108	27	78.0041	33.75	1.8066	0.0323779	1	0.330432	31	16	22	0.0294494	1
g000452_21_000177__g000452_21	pctA	Methyl-accepting chemotaxis protein PctA	383	76	108	4	78.0041	5	0.186647	0.000117882	1	0.0090832	38	4	35	6.67787e-08	6.03854e-07
g018705_000006__g018705	NA	hypothetical protein	382	53	109	27	77.8004	33.75	1.78536	0.0329962	1	0.336568	32	13	22	0.0501025	0.377086
g001176_1_000011__g001176_1	NA	hypothetical protein	381	53	110	27	77.5967	33.75	1.76449	0.0338881	1	0.345308	30	16	22	0.0161248	0.855536
g001434_000005__g001434	NA	hypothetical protein	380	53	111	27	77.3931	33.75	1.74401	0.0350556	1	0.356097	31	13	21	0.0707555	0.47313
g000577_000002__g000577	NA	hypothetical protein	378	45	113	35	76.9857	43.75	2.60177	0.000176907	1	0.0128378	32	18	19	0.377086	0.596615
g000536__g000536	NA	hypothetical protein	378	47	113	33	76.9857	41.25	2.34871	0.000862396	1	0.0380266	43	25	21	0.360378	1
g000903_1_000016__g000903_1	adh	Aldehyde dehydrogenase	377	47	114	33	76.7821	41.25	2.32195	0.00133865	1	0.0543923	50	26	31	0.11892	0.887725
g010142_000005__g010142	fabG	3-oxoacyl-[acyl-carrier-protein] reductase FabG	375	70	116	10	76.3747	12.5	0.461823	0.0285891	1	0.298425	19	6	14	0.0635681	0.167068
g000586_3_000020__g000586_3	sfnR	Sigma54-dependent transcriptional activator SfnR	375	78	116	2	76.3747	2.5	0.0828912	9.22337e-07	0.0181387	0.0002355	42	2	41	1.95541e-11	4.11092e-10
g001519_000005__g001519	aaaT	L-amino acid N-acetyltransferase AaaT	374	50	117	30	76.1711	37.5	1.91795	0.0127497	1	0.204933	47	22	31	0.0399861	0.770867
g000610_000002__g000610	xerC	Tyrosine recombinase XerC	374	51	117	29	76.1711	36.25	1.81766	0.0262593	1	0.276158	33	14	23	0.035082	0.48685
g001966_3_000004__g001966_3	NA	hypothetical protein	374	51	117	29	76.1711	36.25	1.81766	0.0262593	1	0.276158	35	15	23	0.0895311	0.49956
g001009__g001009	wzzB	Chain length determinant protein	374	69	117	11	76.1711	13.75	0.5096	0.0440887	1	0.411314	20	5	16	0.0118179	0.0413895
g000677_1_000017__g000677_1	ybiI	putative protein YbiI	373	70	118	10	75.9674	12.5	0.451574	0.0207749	1	0.241181	23	6	18	0.010622	0.0346897
g000806_000003__g000806	NA	hypothetical protein	368	47	123	33	74.9491	41.25	2.10067	0.00419789	1	0.0999759	36	19	22	0.242985	0.867939
g000859_000003__g000859	NA	hypothetical protein	368	48	123	32	74.9491	40	1.99458	0.00672157	1	0.135855	33	17	22	0.0801433	1
g015652_000006__g015652	rmf	Ribosome modulation factor	366	42	125	38	74.5418	47.5	2.64914	9.72392e-05	1	0.00764922	39	25	20	0.108129	1
g000679_1_000007__g000679_1	NA	hypothetical protein	364	49	127	31	74.1344	38.75	1.81327	0.021617	1	0.242371	32	15	23	0.0200616	0.86005
g001473_000003__g001473	NA	hypothetical protein	364	79	127	1	74.1344	1.25	0.0362803	1.06154e-08	0.000208762	2.73258e-05	45	1	44	2.6148e-12	2.6148e-12
g000457_2__g000457_2	NA	hypothetical protein	358	44	133	36	72.9124	45	2.20232	0.00217632	1	0.0704556	38	21	19	0.627103	1
g001231_000001__g001231	yadV	putative fimbrial chaperone YadV	358	70	133	10	72.9124	12.5	0.384533	0.00504228	1	0.112088	9	3	8	0.0390625	0.507812
g000486_1_000089__g000486_1	NA	hypothetical protein	357	49	134	31	72.7088	38.75	1.6855	0.0454777	1	0.422868	32	15	23	0.0200616	0.86005
g000497_1_000073__g000497_1	NA	hypothetical protein	356	49	135	31	72.5051	38.75	1.66833	0.0463838	1	0.427252	32	15	23	0.0200616	0.86005
g003377_2_000002__g003377_2	NA	hypothetical protein	356	67	135	13	72.5051	16.25	0.511664	0.0384512	1	0.365678	11	5	9	0.0654297	1
g004703_000005__g004703	NA	hypothetical protein	355	49	136	31	72.3014	38.75	1.65141	0.047588	1	0.436549	32	16	22	0.0501025	1
g012123_000006__g012123	nrtB	hypothetical protein	335	65	156	15	68.2281	18.75	0.495562	0.0179363	1	0.227578	18	5	17	0.000144958	0.0962524
g005122_000006__g005122	NA	hypothetical protein	334	65	157	15	68.0244	18.75	0.490936	0.0177457	1	0.227578	19	5	17	0.000728607	0.0635681
g000613__g000613	NA	hypothetical protein	332	43	159	37	67.6171	46.25	1.79669	0.0217478	1	0.243699	40	23	22	0.429591	0.635828
g000527_000001__g000527	NA	hypothetical protein	331	65	160	15	67.4134	18.75	0.477404	0.0128184	1	0.205646	37	8	32	7.42753e-06	0.000752897
g000492_1_000045__g000492_1	NA	hypothetical protein	329	38	162	42	67.0061	52.5	2.24464	0.00101299	1	0.04312	36	22	20	0.242985	0.617719
g000576_1_000073__g000576_1	NA	hypothetical protein	328	42	163	38	66.8024	47.5	1.82063	0.016226	1	0.227578	35	19	24	0.0409596	0.735879
g000593__g000593	NA	hypothetical protein	325	33	166	47	66.1914	58.75	2.78843	3.15208e-05	0.619889	0.0031953	48	30	24	0.111403	1
g000846_2_000014__g000846_2	NA	hypothetical protein	320	63	171	17	65.1731	21.25	0.504966	0.0203974	1	0.237499	18	9	11	0.480682	1
g001886_2_000025__g001886_2	ompR	Transcriptional regulatory protein OmpR	320	63	171	17	65.1731	21.25	0.504966	0.0203974	1	0.237499	18	9	11	0.480682	1
g002390_000004__g002390	NA	hypothetical protein	320	64	171	16	65.1731	20	0.467836	0.00982929	1	0.162713	17	8	11	0.332306	1
g008447_000004__g008447	sasA	Adaptive-response sensory-kinase SasA	320	64	171	16	65.1731	20	0.467836	0.00982929	1	0.162713	17	8	11	0.332306	1
g001132_2_000012__g001132_2	cheB2	Protein-glutamate methylesterase/protein-glutamine glutaminase 2	320	69	171	11	65.1731	13.75	0.29833	9.21722e-05	1	0.0073387	49	10	44	7.59716e-09	3.84591e-05
g001335_3_000011__g001335_3	NA	hypothetical protein	319	64	172	16	64.9695	20	0.463663	0.00715152	1	0.143659	17	8	11	0.332306	1
g003425_000003__g003425	NA	hypothetical protein	319	64	172	16	64.9695	20	0.463663	0.00715152	1	0.143659	17	8	11	0.332306	1
g003723_000005__g003723	NA	hypothetical protein	319	64	172	16	64.9695	20	0.463663	0.00715152	1	0.143659	18	8	12	0.237885	0.814529
g006772_000004__g006772	msrQ	hypothetical protein	319	64	172	16	64.9695	20	0.463663	0.00715152	1	0.143659	17	8	11	0.332306	1
g000561__g000561	NA	hypothetical protein	319	65	172	15	64.9695	18.75	0.427996	0.00443886	1	0.1027	35	10	29	0.000116842	0.0166738
g000526_1_000017__g000526_1	NA	hypothetical protein	316	33	175	47	64.3585	58.75	2.57177	0.000114508	1	0.00893616	48	34	21	0.0055152	0.470879
g000552_1_000001__g000552_1	intS	hypothetical protein	315	26	176	54	64.1548	67.5	3.71722	1.40322e-07	0.00275956	0.000131408	34	25	12	0.00904119	0.121449
g002668_000001__g002668	NA	hypothetical protein	309	35	182	45	62.9328	56.25	2.18289	0.00135158	1	0.0548046	36	22	24	0.0652453	0.242985
g000625_1_000007__g000625_1	parE1	hypothetical protein	307	35	184	45	62.5255	56.25	2.14519	0.00198986	1	0.0704556	42	28	17	0.0435585	0.279956
g000803_1_000003__g000803_1	NA	hypothetical protein	305	37	186	43	62.1181	53.75	1.9057	0.00950942	1	0.159276	39	21	24	0.199591	0.749259
g000671_1_000002__g000671_1	merR	ISL3 family transposase ISStma11	302	15	189	65	61.5071	81.25	6.92416	5.58262e-13	1.09788e-08	1.09788e-08	31	25	9	0.00087791	0.0294494
g000530_000001__g000530	NA	hypothetical protein	302	29	189	51	61.5071	63.75	2.81007	2.81163e-05	0.552935	0.00286495	40	26	16	0.0806905	0.268187
g001897_1_000004__g001897_1	phoA2	Alkaline phosphatase L	299	66	192	14	60.8961	17.5	0.330335	0.000141757	1	0.0106	24	6	19	0.00661075	0.0226558
g002977_000005__g002977	NA	hypothetical protein	297	38	194	42	60.4888	52.5	1.69208	0.0369353	1	0.365678	35	20	19	0.49956	0.735879
g000471_2_000004__g000471_2	NA	hypothetical protein	292	26	199	54	59.4705	67.5	3.04755	9.34628e-06	0.183804	0.001156	27	19	11	0.052239	0.442068
g000544_2_000004__g000544_2	NA	hypothetical protein	287	24	204	56	58.4521	70	3.28268	2.91689e-06	0.0573635	0.000545435	27	19	11	0.052239	0.442068
g000556_2_000001__g000556_2	NA	hypothetical protein	287	24	204	56	58.4521	70	3.28268	2.91689e-06	0.0573635	0.000545435	27	19	11	0.052239	0.442068
g000678_000002__g000678	NA	hypothetical protein	287	24	204	56	58.4521	70	3.28268	2.91689e-06	0.0573635	0.000545435	27	19	11	0.052239	0.442068
g000490_2_000002__g000490_2	NA	hypothetical protein	286	24	205	56	58.2485	70	3.25528	3.0558e-06	0.0600953	0.000545435	26	18	11	0.0755187	0.557197
g000518_2_000002__g000518_2	NA	hypothetical protein	286	24	205	56	58.2485	70	3.25528	3.0558e-06	0.0600953	0.000545435	26	18	11	0.0755187	0.557197
g000573_2_000003__g000573_2	NA	hypothetical protein	286	24	205	56	58.2485	70	3.25528	3.0558e-06	0.0600953	0.000545435	25	18	12	0.0432853	1
g000575_1_000001__g000575_1	NA	hypothetical protein	286	24	205	56	58.2485	70	3.25528	3.0558e-06	0.0600953	0.000545435	26	18	11	0.0755187	0.557197
g000599_2_000003__g000599_2	NA	hypothetical protein	286	24	205	56	58.2485	70	3.25528	3.0558e-06	0.0600953	0.000545435	26	18	11	0.0755187	0.557197
g000608_2_000005__g000608_2	NA	hypothetical protein	286	24	205	56	58.2485	70	3.25528	3.0558e-06	0.0600953	0.000545435	26	18	11	0.0755187	0.557197
g000455_5_000001__g000455_5	hcaR	Hca operon transcriptional activator HcaR	286	25	205	55	58.2485	68.75	3.06927	9.74914e-06	0.191727	0.0011835	40	26	17	0.0806905	0.429591
g004112_000006__g004112	adh	Alcohol dehydrogenase	286	61	205	19	58.2485	23.75	0.434546	0.00199703	1	0.0704556	31	9	25	0.00087791	0.0294494
g000474_2_000003__g000474_2	NA	hypothetical protein	285	24	206	56	58.0448	70	3.22816	3.27272e-06	0.0643613	0.000545435	26	18	11	0.0755187	0.557197
g000477_2_000001__g000477_2	NA	hypothetical protein	285	24	206	56	58.0448	70	3.22816	3.27272e-06	0.0643613	0.000545435	26	18	11	0.0755187	0.557197
g000497_2_000001__g000497_2	NA	hypothetical protein	285	24	206	56	58.0448	70	3.22816	3.27272e-06	0.0643613	0.000545435	26	18	11	0.0755187	0.557197
g000503_2_000001__g000503_2	NA	hypothetical protein	285	24	206	56	58.0448	70	3.22816	3.27272e-06	0.0643613	0.000545435	26	18	11	0.0755187	0.557197
g000521_2_000003__g000521_2	NA	hypothetical protein	285	24	206	56	58.0448	70	3.22816	3.27272e-06	0.0643613	0.000545435	26	18	11	0.0755187	0.557197
g000557_000002__g000557	topB	DNA topoisomerase 3	285	24	206	56	58.0448	70	3.22816	3.27272e-06	0.0643613	0.000545435	26	18	11	0.0755187	0.557197
g000592_2_000001__g000592_2	NA	Single-stranded DNA-binding protein	285	24	206	56	58.0448	70	3.22816	3.27272e-06	0.0643613	0.000545435	26	18	11	0.0755187	0.557197
g000597_2_000004__g000597_2	NA	hypothetical protein	285	24	206	56	58.0448	70	3.22816	3.27272e-06	0.0643613	0.000545435	26	18	11	0.0755187	0.557197
g000729_000002__g000729	NA	hypothetical protein	285	24	206	56	58.0448	70	3.22816	3.27272e-06	0.0643613	0.000545435	26	18	11	0.0755187	0.557197
g000576_2_000001__g000576_2	NA	hypothetical protein	285	25	206	55	58.0448	68.75	3.04369	1.01199e-05	0.199019	0.00120617	28	19	12	0.0871586	0.571588
g000525_1_000001__g000525_1	NA	hypothetical protein	284	23	207	57	57.8411	71.25	3.40013	1.61353e-06	0.0317316	0.000368972	27	19	10	0.052239	0.247789
g000624_1_000002__g000624_1	NA	hypothetical protein	284	24	207	56	57.8411	70	3.20129	5.43437e-06	0.106872	0.000829237	27	18	12	0.122078	0.701108
g000470_2_000001__g000470_2	NA	hypothetical protein	283	24	208	56	57.6375	70	3.17468	5.55772e-06	0.109298	0.000829237	25	18	12	0.0432853	1
g000492_2_000003__g000492_2	NA	hypothetical protein	283	24	208	56	57.6375	70	3.17468	5.55772e-06	0.109298	0.000829237	26	18	11	0.0755187	0.557197
g000553_2_000001__g000553_2	NA	hypothetical protein	283	24	208	56	57.6375	70	3.17468	5.55772e-06	0.109298	0.000829237	26	18	11	0.0755187	0.557197
g000640_1_000004__g000640_1	NA	hypothetical protein	283	24	208	56	57.6375	70	3.17468	5.55772e-06	0.109298	0.000829237	26	18	11	0.0755187	0.557197
g000756_000002__g000756	merA	Mercuric reductase	282	14	209	66	57.4338	82.5	6.3609	1.40991e-11	2.77273e-07	1.21031e-07	31	25	10	0.00087791	0.0707555
g000519_1_000001__g000519_1	NA	hypothetical protein	282	24	209	56	57.4338	70	3.14833	5.81547e-06	0.114367	0.000829237	26	18	11	0.0755187	0.557197
g000568_2_000001__g000568_2	NA	hypothetical protein	282	24	209	56	57.4338	70	3.14833	5.81547e-06	0.114367	0.000829237	26	18	11	0.0755187	0.557197
g004567_000006__g004567	NA	hypothetical protein	282	34	209	46	57.4338	57.5	1.8255	0.0151101	1	0.227578	41	26	22	0.117275	0.755229
g000684_1_000003__g000684_1	merP	Mercuric transport protein periplasmic component	280	14	211	66	57.0265	82.5	6.25592	1.8463e-11	3.63092e-07	1.21031e-07	31	25	10	0.00087791	0.0707555
g000469_2_000001__g000469_2	NA	hypothetical protein	280	24	211	56	57.0265	70	3.09637	1.00973e-05	0.198573	0.00120617	27	18	12	0.122078	0.701108
g000582_3_000010__g000582_3	soj	Sporulation initiation inhibitor protein Soj	280	24	211	56	57.0265	70	3.09637	1.00973e-05	0.198573	0.00120617	25	18	12	0.0432853	1
g000746_1_000005__g000746_1	merT	Mercuric transport protein MerT	279	14	212	66	56.8228	82.5	6.20418	3.3783e-11	6.64376e-07	1.66094e-07	31	25	10	0.00087791	0.0707555
g000528_2_000001__g000528_2	NA	hypothetical protein	278	22	213	58	56.6191	72.5	3.44089	1.65217e-06	0.0324916	0.000373467	28	20	11	0.0356981	0.344928
g000475_000002__g000475	traG	Conjugal transfer protein TraG	274	20	217	60	55.8045	75	3.78802	2.62831e-07	0.00516884	0.000184459	39	28	13	0.0094753	0.0532519
g000543_000001__g000543	NA	hypothetical protein	269	20	222	60	54.7862	75	3.63514	8.89794e-07	0.0174987	0.0002355	37	26	13	0.0200739	0.0988717
g000484_1_000007__g000484_1	NA	hypothetical protein	269	21	222	59	54.7862	73.75	3.40433	1.91396e-06	0.0376399	0.000409129	36	25	14	0.0288167	0.242985
g000488_1_000006__g000488_1	NA	hypothetical protein	268	20	223	60	54.5825	75	3.60538	9.11295e-07	0.0179215	0.0002355	36	26	13	0.011331	0.132498
g000489_000001__g000489	virB4	Type IV secretion system protein virB4	267	20	224	60	54.3788	75	3.57589	9.57999e-07	0.01884	0.0002355	37	25	14	0.047031	0.187742
g000541_000003__g000541	NA	hypothetical protein	267	20	224	60	54.3788	75	3.57589	9.57999e-07	0.01884	0.0002355	37	26	13	0.0200739	0.0988717
g000548_000001__g000548	NA	hypothetical protein	267	20	224	60	54.3788	75	3.57589	9.57999e-07	0.01884	0.0002355	37	26	13	0.0200739	0.0988717
g000493_000001__g000493	ptlH	hypothetical protein	267	21	224	59	54.3788	73.75	3.34885	3.24154e-06	0.0637482	0.000545435	37	25	14	0.047031	0.187742
g000522_000002__g000522	NA	hypothetical protein	267	21	224	59	54.3788	73.75	3.34885	3.24154e-06	0.0637482	0.000545435	37	25	15	0.047031	0.324009
g001897_2_000001__g001897_2	phoA2	Alkaline phosphatase L	267	58	224	22	54.3788	27.5	0.452124	0.00230811	1	0.0704556	27	10	21	0.00592461	0.247789
g000531_2_000006__g000531_2	NA	hypothetical protein	266	19	225	61	54.1752	76.25	3.79556	4.60347e-07	0.00905318	0.000184459	26	19	12	0.0289593	0.845019
g000505_000001__g000505	NA	hypothetical protein	266	20	225	60	54.1752	75	3.54667	1.031e-06	0.0202757	0.000247265	38	26	15	0.0335524	0.255875
g000523_000003__g000523	NA	hypothetical protein	266	20	225	60	54.1752	75	3.54667	1.031e-06	0.0202757	0.000247265	37	26	14	0.0200739	0.187742
g000571_1_000017__g000571_1	soj	Chromosome-partitioning ATPase Soj	266	21	225	59	54.1752	73.75	3.32148	3.38948e-06	0.0666576	0.00055548	40	28	15	0.016589	0.15386
g000534_000001__g000534	NA	hypothetical protein	266	27	225	53	54.1752	66.25	2.32066	0.000718057	1	0.0339454	36	23	18	0.132498	1
g000600_1_000003__g000600_1	NA	Tn3 family transposase TnAs1	265	16	226	64	53.9715	80	4.69027	1.2535e-08	0.000246514	2.73258e-05	36	25	13	0.0288167	0.132498
g000486_2_000014__g000486_2	NA	hypothetical protein	265	19	226	61	53.9715	76.25	3.76456	4.73734e-07	0.00931645	0.000184459	26	19	12	0.0289593	0.845019
g000574_1_000012__g000574_1	NA	hypothetical protein	265	19	226	61	53.9715	76.25	3.76456	4.73734e-07	0.00931645	0.000184459	26	19	12	0.0289593	0.845019
g000579_2_000013__g000579_2	NA	hypothetical protein	265	19	226	61	53.9715	76.25	3.76456	4.73734e-07	0.00931645	0.000184459	26	19	12	0.0289593	0.845019
g000623_1_000004__g000623_1	NA	hypothetical protein	265	19	226	61	53.9715	76.25	3.76456	4.73734e-07	0.00931645	0.000184459	26	19	12	0.0289593	0.845019
g000649_1_000004__g000649_1	NA	hypothetical protein	264	18	227	62	53.7678	77.5	4.00587	1.38208e-07	0.002718	0.000131408	27	20	11	0.0191573	0.442068
g000719_000002__g000719	NA	hypothetical protein	264	19	227	61	53.7678	76.25	3.73383	5.00835e-07	0.00984942	0.000184459	25	18	12	0.0432853	1
g000509_000002__g000509	noc	Nucleoid occlusion protein	264	20	227	60	53.7678	75	3.48899	1.74759e-06	0.0343682	0.00038616	40	28	14	0.016589	0.0806905
g000513_000001__g000513	NA	hypothetical protein	264	21	227	59	53.7678	73.75	3.26746	5.86195e-06	0.115281	0.000829237	40	28	15	0.016589	0.15386
g000520_000003__g000520	NA	hypothetical protein	263	18	228	62	53.5642	77.5	3.9732	2.32535e-07	0.00457304	0.000182922	38	26	14	0.0335524	0.143307
g000570_1_000008__g000570_1	NA	hypothetical protein	263	19	228	61	53.5642	76.25	3.70337	5.4231e-07	0.0106651	0.000184459	26	19	12	0.0289593	0.845019
g000485_000001__g000485	NA	hypothetical protein	261	18	230	62	53.1568	77.5	3.9087	2.55285e-07	0.00502043	0.000184459	38	28	12	0.00509764	0.0335524
g000498_000001__g000498	NA	hypothetical protein	261	19	230	61	53.1568	76.25	3.64325	9.20906e-07	0.0181105	0.0002355	38	26	15	0.0335524	0.255875
g000464_1_000005__g000464_1	NA	hypothetical protein	260	21	231	59	52.9532	73.75	3.16223	1.06027e-05	0.208513	0.0012561	37	25	14	0.047031	0.187742
g000558_000001__g000558	intS	hypothetical protein	257	20	234	60	52.3422	75	3.29487	5.84721e-06	0.114991	0.000829237	40	28	15	0.016589	0.15386
g001717_2_000007__g001717_2	NA	hypothetical protein	257	52	234	28	52.3422	35	0.591387	0.0396733	1	0.374563	36	17	26	0.011331	0.867939
g004819_000005__g004819	yciE	Protein YciE	257	52	234	28	52.3422	35	0.591387	0.0396733	1	0.374563	36	17	26	0.011331	0.867939
g000464_2_000006__g000464_2	NA	hypothetical protein	255	20	236	60	51.9348	75	3.24153	6.36738e-06	0.125221	0.000829237	37	26	15	0.0200739	0.324009
g008663_000006__g008663	NA	hypothetical protein	255	29	236	51	51.9348	63.75	1.9002	0.0110998	1	0.180877	38	28	15	0.00509764	0.255875
g012512_000006__g012512	tsaM1	Toluene-4-sulfonate monooxygenase system iron-sulfur subunit TsaM1	255	29	236	51	51.9348	63.75	1.9002	0.0110998	1	0.180877	38	28	15	0.00509764	0.255875
g008177_000005__g008177	pcpD	Tetrachlorobenzoquinone reductase	254	29	237	51	51.7312	63.75	1.88477	0.0112816	1	0.183358	37	27	15	0.00763208	0.324009
g001160_000004__g001160	NA	hypothetical protein	252	55	239	25	51.3238	31.25	0.47927	0.00372248	1	0.0926663	36	15	25	0.0288167	0.405032
g006624_000005__g006624	NA	hypothetical protein	252	56	239	24	51.3238	30	0.451883	0.00234407	1	0.0704556	35	14	25	0.0166738	0.310505
g000500_1_000002__g000500_1	NA	hypothetical protein	251	17	240	63	51.1202	78.75	3.87574	4.63586e-07	0.00911689	0.000184459	39	27	14	0.0237027	0.108129
g000495_000002__g000495	NA	hypothetical protein	250	18	241	62	50.9165	77.5	3.57308	1.72841e-06	0.033991	0.00038616	38	27	14	0.013853	0.143307
g000476_1_000003__g000476_1	NA	hypothetical protein	249	18	242	62	50.7128	77.5	3.54408	1.84267e-06	0.036238	0.000402645	38	27	14	0.013853	0.143307
g000569_000003__g000569	NA	hypothetical protein	247	16	244	64	50.3055	80	4.04918	2.4511e-07	0.00482034	0.000184459	37	26	13	0.0200739	0.0988717
g000455_6_000024__g000455_6	hcaR	Hca operon transcriptional activator HcaR	245	19	246	61	49.8982	76.25	3.19748	1.07652e-05	0.211709	0.00126772	27	18	12	0.122078	0.701108
g001362_000003__g001362	symE	hypothetical protein	241	54	250	26	49.0835	32.5	0.464148	0.00247019	1	0.0704556	41	14	30	0.004324	0.0595839
g000528_1_000027__g000528_1	NA	hypothetical protein	240	18	251	62	48.8798	77.5	3.29349	9.67841e-06	0.190336	0.00118221	23	15	12	0.21004	1
g002409_000003__g002409	NA	hypothetical protein	239	24	252	56	48.6762	70	2.21296	0.00234407	1	0.0704556	35	25	14	0.0166738	0.310505
g000606_1_000024__g000606_1	NA	hypothetical protein	239	50	252	30	48.6762	37.5	0.569048	0.0224466	1	0.248981	35	20	24	0.0409596	0.49956
g000605_1_000025__g000605_1	NA	hypothetical protein	239	53	252	27	48.6762	33.75	0.483154	0.00375616	1	0.0927997	34	17	24	0.0243065	1
g001574_1_000014__g001574_1	NA	hypothetical protein	239	53	252	27	48.6762	33.75	0.483154	0.00375616	1	0.0927997	34	17	24	0.0243065	1
g002880_1_000006__g002880_1	NA	hypothetical protein	239	53	252	27	48.6762	33.75	0.483154	0.00375616	1	0.0927997	34	17	24	0.0243065	1
g003936_000005__g003936	NA	hypothetical protein	239	53	252	27	48.6762	33.75	0.483154	0.00375616	1	0.0927997	34	17	24	0.0243065	1
g009839_1_000012__g009839_1	NA	hypothetical protein	239	53	252	27	48.6762	33.75	0.483154	0.00375616	1	0.0927997	34	17	24	0.0243065	1
g016538_000006__g016538	NA	hypothetical protein	239	53	252	27	48.6762	33.75	0.483154	0.00375616	1	0.0927997	34	17	24	0.0243065	1
g006124_1_000013__g006124_1	NA	hypothetical protein	236	52	255	28	48.0652	35	0.498341	0.00546792	1	0.114866	35	17	23	0.0895311	1
g000515_1_000003__g000515_1	NA	hypothetical protein	235	15	256	65	47.8615	81.25	3.97786	7.26744e-07	0.0142921	0.000216548	33	24	11	0.013531	0.0801433
g006283_000001__g006283	NA	hypothetical protein	233	23	258	57	47.4542	71.25	2.23812	0.00228515	1	0.0704556	40	31	17	0.000679548	0.429591
g000895_1_000007__g000895_1	NA	hypothetical protein	232	17	259	63	47.2505	78.75	3.31955	9.52031e-06	0.187226	0.00117017	27	18	12	0.122078	0.701108
g000517_1_000003__g000517_1	NA	hypothetical protein	225	16	266	64	45.8248	80	3.38346	8.95435e-06	0.176096	0.00112163	39	28	14	0.0094753	0.108129
g000722_1_000009__g000722_1	NA	hypothetical protein	224	16	267	64	45.6212	80	3.35581	1.4354e-05	0.282285	0.00167033	25	15	12	0.424356	1
g000499_000001__g000499	cmpR	hypothetical protein	223	21	268	59	45.4175	73.75	2.33778	0.00142806	1	0.0577866	40	24	20	0.268187	1
g001289_000002__g001289	cusA	Cation efflux system protein CusA	220	14	271	66	44.8065	82.5	3.8271	2.21625e-06	0.0435848	0.000444743	28	23	9	0.000912234	0.0871586
g001317_000004__g001317	NA	hypothetical protein	218	18	273	62	44.3992	77.5	2.75051	0.00020958	1	0.0146676	23	12	13	0.677639	1
g000954_000001__g000954	NA	hypothetical protein	218	21	273	59	44.3992	73.75	2.2435	0.00219648	1	0.0704556	36	24	16	0.0652453	0.617719
g001030_000004__g001030	NA	hypothetical protein	216	18	275	62	43.9919	77.5	2.70545	0.000223432	1	0.0155266	23	12	13	0.677639	1
g001017_1_000009__g001017_1	NA	hypothetical protein	215	24	276	56	43.7882	70	1.81763	0.0206139	1	0.239729	37	26	16	0.0200739	0.511376
g000927__g000927	NA	hypothetical protein	214	14	277	66	43.5845	82.5	3.64208	6.6855e-06	0.131477	0.000859327	28	17	12	0.344928	0.571588
g000550_1_000007__g000550_1	NA	hypothetical protein	214	15	277	65	43.5845	81.25	3.34777	2.20452e-05	0.433541	0.0024727	34	25	11	0.00904119	0.0576127
g000718_1_000005__g000718_1	hin	DNA-invertase hin	211	13	280	67	42.9735	83.75	3.88379	3.32978e-06	0.0654835	0.000550282	31	21	10	0.0707555	0.0707555
g001185_1_000001__g001185_1	NA	hypothetical protein	209	23	282	57	42.5662	71.25	1.83673	0.0199586	1	0.232803	39	27	15	0.0237027	0.199591
g001776_000002__g001776	NA	hypothetical protein	207	22	284	58	42.1589	72.5	1.92157	0.0138251	1	0.218909	39	34	12	2.42991e-06	0.0237027
g000981_000001__g000981	NA	hypothetical protein	205	10	286	70	41.7515	87.5	5.01748	1.77028e-07	0.00348143	0.000151367	47	40	8	1.07091e-06	5.53962e-06
g000740_1_000009__g000740_1	yhcG	Putative nuclease YhcG	205	11	286	69	41.7515	86.25	4.49619	7.40025e-07	0.0145533	0.000217214	32	25	8	0.0021024	0.00700037
g000808_1_000003__g000808_1	NA	hypothetical protein	205	15	286	65	41.7515	81.25	3.10606	6.21778e-05	1	0.00507381	25	17	12	0.107752	1
g006323_000005__g006323	NA	hypothetical protein	200	23	291	57	40.7332	71.25	1.70327	0.0478361	1	0.438132	40	31	17	0.000679548	0.429591
g000646_1_000003__g000646_1	NA	hypothetical protein	199	12	292	68	40.5295	85	3.86187	5.14678e-06	0.101217	0.000816263	33	23	11	0.035082	0.0801433
g001059_000002__g001059	NA	hypothetical protein	198	17	293	63	40.3259	78.75	2.50432	0.00111311	1	0.0467742	26	16	14	0.32694	0.845019
g002193_1_000006__g002193_1	phoA2	Alkaline phosphatase L	191	14	300	66	38.9002	82.5	3.00143	0.000145403	1	0.0108314	25	19	7	0.0146333	0.0432853
g000877_7_000001__g000877_7	cusR	Transcriptional regulatory protein CusR	189	10	302	70	38.4929	87.5	4.38079	1.97345e-06	0.0388098	0.00041287	26	21	7	0.00249392	0.0289593
g001298_1_000004__g001298_1	copA	Copper-exporting P-type ATPase	189	10	302	70	38.4929	87.5	4.38079	1.97345e-06	0.0388098	0.00041287	27	22	7	0.00151372	0.0191573
g000565_1_000001__g000565_1	NA	hypothetical protein	189	18	302	62	38.4929	77.5	2.15563	0.00568903	1	0.118017	38	25	14	0.0729514	0.143307
g001018_1_000005__g001018_1	NA	hypothetical protein	182	10	309	70	37.0672	87.5	4.12298	5.91885e-06	0.1164	0.000829237	24	16	8	0.15159	0.15159
g004691_2_000001__g004691_2	NA	hypothetical protein	180	19	311	61	36.6599	76.25	1.85818	0.0309193	1	0.317193	13	9	8	0.266846	0.581055
g002665_000002__g002665	wbjC	UDP-2-acetamido-2%2C6-beta-L-arabino-hexul-4-ose reductase	179	14	312	66	36.4562	82.5	2.70467	0.000826358	1	0.0371416	21	17	6	0.00719738	0.0783539
g004186_000003__g004186	wbpI	UDP-2%2C3-diacetamido-2%2C3-dideoxy-D-glucuronate 2-epimerase	179	14	312	66	36.4562	82.5	2.70467	0.000826358	1	0.0371416	21	17	6	0.00719738	0.0783539
g003316_000004__g003316	capD	UDP-glucose 4-epimerase	179	15	312	65	36.4562	81.25	2.48611	0.00207631	1	0.0704556	22	17	7	0.0169005	0.133801
g000973_1_000002__g000973_1	NA	hypothetical protein	178	8	313	72	36.2525	90	5.11821	6.81973e-07	0.0134117	0.000206334	24	19	6	0.00661075	0.0226558
g005979_000004__g005979	NA	hypothetical protein	177	11	314	69	36.0489	86.25	3.5359	5.45569e-05	1	0.00449682	25	20	8	0.00407732	0.107752
g006123_1_000006__g006123_1	NA	hypothetical protein	177	11	314	69	36.0489	86.25	3.5359	5.45569e-05	1	0.00449682	25	20	8	0.00407732	0.107752
g010115_000004__g010115	NA	hypothetical protein	177	11	314	69	36.0489	86.25	3.5359	5.45569e-05	1	0.00449682	25	20	8	0.00407732	0.107752
g006434_000002__g006434	NA	hypothetical protein	177	12	314	68	36.0489	85	3.19427	0.000168219	1	0.0123902	26	20	9	0.00935531	0.168638
g000823_1_000008__g000823_1	NA	hypothetical protein	176	9	315	71	35.8452	88.75	4.40776	4.50361e-06	0.088568	0.000725968	24	17	8	0.0639147	0.15159
g002084_1_000005__g002084_1	NA	hypothetical protein	176	11	315	69	35.8452	86.25	3.50476	5.46496e-05	1	0.00449682	25	20	8	0.00407732	0.107752
g008532_000003__g008532	ftsH	ATP-dependent zinc metalloprotease FtsH	176	11	315	69	35.8452	86.25	3.50476	5.46496e-05	1	0.00449682	25	20	8	0.00407732	0.107752
g009910_000003__g009910	NA	hypothetical protein	176	11	315	69	35.8452	86.25	3.50476	5.46496e-05	1	0.00449682	25	20	8	0.00407732	0.107752
g001912_1_000003__g001912_1	xerC	Tyrosine recombinase XerC	175	6	316	74	35.6415	92.5	6.83017	5.22558e-08	0.00102766	6.85108e-05	23	19	6	0.00259948	0.0346897
g009848_000005__g009848	NA	hypothetical protein	175	11	316	69	35.6415	86.25	3.47382	5.59184e-05	1	0.00458205	25	20	8	0.00407732	0.107752
g001687_1_000004__g001687_1	NA	hypothetical protein	174	6	317	74	35.4379	92.5	6.76972	9.30522e-08	0.00182996	0.000107645	23	19	6	0.00259948	0.0346897
g000868_1_000006__g000868_1	NA	hypothetical protein	174	9	317	71	35.4379	88.75	4.33018	7.62286e-06	0.149911	0.000973449	24	17	8	0.0639147	0.15159
g000566_1_000001__g000566_1	umuC	Protein UmuC	174	16	317	64	35.4379	80	2.19558	0.00694558	1	0.140094	45	38	12	3.12131e-06	0.0024589
g001684_2_000004__g001684_2	fixB	Protein FixB	174	19	317	61	35.4379	76.25	1.76224	0.0419411	1	0.393894	25	19	10	0.0146333	0.424356
g001080_1_000005__g001080_1	NA	hypothetical protein	173	12	318	68	35.2342	85	3.08281	0.000263627	1	0.0174422	27	20	9	0.0191573	0.122078
g000588_000003__g000588	NA	hypothetical protein	173	15	318	65	35.2342	81.25	2.35744	0.00312188	1	0.0805707	51	41	14	1.47377e-05	0.0017692
g000628_000003__g000628	NA	hypothetical protein	172	9	319	71	35.0305	88.75	4.25357	7.81343e-06	0.153659	0.000991348	44	37	8	5.29958e-06	2.54486e-05
g000731_2_000007__g000731_2	arsC	Arsenate reductase	172	12	319	68	35.0305	85	3.05538	0.000265189	1	0.0174422	26	19	9	0.0289593	0.168638
g001062_000003__g001062	arsC	Arsenate reductase	172	12	319	68	35.0305	85	3.05538	0.000265189	1	0.0174422	27	20	9	0.0191573	0.122078
g001469_3_000021__g001469_3	gltR	HTH-type transcriptional regulator GltR	172	17	319	63	35.0305	78.75	1.99816	0.0149705	1	0.227578	18	11	9	0.480682	1
g014812_000006__g014812	fabG	3-oxoacyl-[acyl-carrier-protein] reductase FabG	171	16	320	64	34.8269	80	2.1375	0.00982929	1	0.162713	17	11	8	0.332306	1
g002757_1_000016__g002757_1	NA	hypothetical protein	170	5	321	75	34.6232	93.75	7.94393	3.16532e-08	0.000622492	4.7884e-05	22	19	5	0.000855446	0.0169005
g014280_000006__g014280	NA	hypothetical protein	170	6	321	74	34.6232	92.5	6.53167	1.6831e-07	0.00330999	0.000150454	22	18	6	0.00434351	0.0524788
g002785_1_000003__g002785_1	NA	hypothetical protein	170	17	321	63	34.6232	78.75	1.96262	0.0203771	1	0.237499	22	18	8	0.00434351	0.286279
g010770_000006__g010770	hss	Homospermidine synthase	169	5	322	75	34.4196	93.75	7.87267	3.14531e-08	0.000618556	4.7884e-05	22	19	5	0.000855446	0.0169005
g014989_000006__g014989	NA	hypothetical protein	169	5	322	75	34.4196	93.75	7.87267	3.14531e-08	0.000618556	4.7884e-05	22	19	5	0.000855446	0.0169005
g001460_000003__g001460	NA	hypothetical protein	168	12	323	68	34.2159	85	2.94737	0.000416956	1	0.0222136	33	27	10	0.000324063	0.035082
g000804_1_000018__g000804_1	NA	hypothetical protein	168	14	323	66	34.2159	82.5	2.45201	0.00275649	1	0.0727639	35	28	10	0.00050826	0.0166738
g000951_1_000010__g000951_1	NA	hypothetical protein	168	15	323	65	34.2159	81.25	2.25387	0.00637363	1	0.129354	35	27	10	0.00187823	0.0166738
g001387_000001__g001387	NA	hypothetical protein	167	8	324	72	34.0122	90	4.63889	5.76291e-06	0.113333	0.000829237	24	19	6	0.00661075	0.0226558
g000750_000004__g000750	NA	hypothetical protein	167	38	324	42	34.0122	52.5	0.569688	0.0235446	1	0.255547	47	25	27	0.381693	0.770867
g001177_1_000006__g001177_1	NA	Tn3 family transposase ISPa42	166	6	325	74	33.8086	92.5	6.29949	3.04229e-07	0.00598298	0.000184459	22	18	6	0.00434351	0.0524788
g007499_000006__g007499	NA	hypothetical protein	166	11	325	69	33.8086	86.25	3.20392	0.00022255	1	0.0155201	26	19	8	0.0289593	0.0755187
g002782__g002782	ybiI	putative protein YbiI	165	12	326	68	33.6049	85	2.8681	0.000635831	1	0.0311051	34	27	7	0.000821395	0.000821395
g005572_000003__g005572	NA	hypothetical protein	165	14	326	66	33.6049	82.5	2.38606	0.00401475	1	0.0979579	26	20	9	0.00935531	0.168638
g000639_000001__g000639	NA	hypothetical protein	165	16	326	64	33.6049	80	2.02454	0.0191318	1	0.227578	31	19	15	0.281042	1
g000476_2_000040__g000476_2	NA	hypothetical protein	164	10	327	70	33.4012	87.5	3.5107	0.000116711	1	0.00903638	23	18	7	0.010622	0.0931396
g000728_000002__g000728	NA	hypothetical protein	164	14	327	66	33.4012	82.5	2.36435	0.0040451	1	0.0984541	22	13	12	0.523467	0.831812
g006912_000005__g006912	NA	Cardiolipin synthase	164	14	327	66	33.4012	82.5	2.36435	0.0040451	1	0.0984541	26	20	9	0.00935531	0.168638
g001790_2_000004__g001790_2	kdpB	Potassium-transporting ATPase ATP-binding subunit	163	10	328	70	33.1976	87.5	3.47866	0.000115628	1	0.00898794	26	21	8	0.00249392	0.0755187
g000894__g000894	NA	hypothetical protein	162	12	329	68	32.9939	85	2.79027	0.000962389	1	0.041055	23	15	10	0.21004	0.677639
g001859_000001__g001859	NA	hypothetical protein	160	16	331	64	32.5866	80	1.93353	0.0261426	1	0.27552	33	26	10	0.00131873	0.035082
g002681_1_000034__g002681_1	lspA	Lipoprotein signal peptidase	159	10	332	70	32.3829	87.5	3.35241	0.000184251	1	0.012941	26	21	8	0.00249392	0.0755187
g002857_2_000030__g002857_2	zntR	HTH-type transcriptional regulator ZntR	159	10	332	70	32.3829	87.5	3.35241	0.000184251	1	0.012941	26	21	8	0.00249392	0.0755187
g009958_000006__g009958	NA	hypothetical protein	159	10	332	70	32.3829	87.5	3.35241	0.000184251	1	0.012941	26	21	8	0.00249392	0.0755187
g005633_000005__g005633	NA	hypothetical protein	157	9	334	71	31.9756	88.75	3.70825	9.28622e-05	1	0.00736382	37	32	8	7.42753e-06	0.000752897
g001137_000001__g001137	NA	hypothetical protein	157	11	334	69	31.9756	86.25	2.94856	0.000827439	1	0.0371416	22	16	9	0.0524788	0.523467
g000783_000001__g000783	NA	hypothetical protein	157	14	334	66	31.9756	82.5	2.216	0.00833721	1	0.159276	26	17	10	0.168638	0.32694
g000642_1_000014__g000642_1	NA	hypothetical protein	156	15	335	65	31.7719	81.25	2.01791	0.0179363	1	0.227578	26	16	12	0.32694	0.845019
g000759__g000759	NA	hypothetical protein	155	8	336	72	31.5682	90	4.15179	2.76552e-05	0.543867	0.00283264	39	33	8	1.42993e-05	0.000294077
g000821_000001__g000821	NA	hypothetical protein	155	11	336	69	31.5682	86.25	2.89367	0.000827721	1	0.0371416	25	16	9	0.229523	0.229523
g000492_3_000009__g000492_3	NA	hypothetical protein	155	13	336	67	31.5682	83.75	2.37752	0.00520671	1	0.114866	28	17	12	0.344928	0.571588
g001704_000002__g001704	NA	hypothetical protein	153	12	338	68	31.1609	85	2.56509	0.0031771	1	0.0816744	27	20	8	0.0191573	0.052239
g018030_000006__g018030	NA	hypothetical protein	152	11	339	69	30.9572	86.25	2.81255	0.00124485	1	0.0515394	22	18	7	0.00434351	0.133801
g001010_1_000004__g001010_1	acr3	Arsenical-resistance protein Acr3	152	12	339	68	30.9572	85	2.54081	0.00316845	1	0.0815866	27	20	9	0.0191573	0.122078
g002763__g002763	NA	hypothetical protein	152	14	339	66	30.9572	82.5	2.11378	0.0163183	1	0.227578	32	24	10	0.00700037	0.0501025
g002427__g002427	NA	hypothetical protein	151	13	340	67	30.7536	83.75	2.28891	0.00749325	1	0.149303	31	24	10	0.00332689	0.0707555
g001012_000001__g001012	NA	hypothetical protein	151	14	340	66	30.7536	82.5	2.0937	0.0163065	1	0.227578	31	24	10	0.00332689	0.0707555
g002355_000001__g002355	NA	hypothetical protein	151	14	340	66	30.7536	82.5	2.0937	0.0163065	1	0.227578	31	24	10	0.00332689	0.0707555
g002962_000004__g002962	NA	hypothetical protein	151	14	340	66	30.7536	82.5	2.0937	0.0163065	1	0.227578	31	24	10	0.00332689	0.0707555
g004761_000005__g004761	NA	hypothetical protein	151	14	340	66	30.7536	82.5	2.0937	0.0163065	1	0.227578	31	24	10	0.00332689	0.0707555
g002808_1_000014__g002808_1	NA	hypothetical protein	150	9	341	71	30.5499	88.75	3.47019	0.000233121	1	0.0159186	25	20	6	0.00407732	0.0146333
g008503_000003__g008503	copD	Copper resistance protein D	150	9	341	71	30.5499	88.75	3.47019	0.000233121	1	0.0159186	25	20	6	0.00407732	0.0146333
g000845_4_000022__g000845_4	copA	Copper resistance protein A	150	10	341	70	30.5499	87.5	3.07918	0.000689062	1	0.032971	24	19	7	0.00661075	0.0639147
g005132_000003__g005132	cusS	Sensor histidine kinase CusS	150	10	341	70	30.5499	87.5	3.07918	0.000689062	1	0.032971	24	19	7	0.00661075	0.0639147
g008155_000005__g008155	NA	hypothetical protein	150	10	341	70	30.5499	87.5	3.07918	0.000689062	1	0.032971	24	19	7	0.00661075	0.0639147
g009419_000004__g009419	NA	hypothetical protein	150	10	341	70	30.5499	87.5	3.07918	0.000689062	1	0.032971	24	19	7	0.00661075	0.0639147
g009666_000005__g009666	copC	Copper resistance protein C	150	10	341	70	30.5499	87.5	3.07918	0.000689062	1	0.032971	24	19	7	0.00661075	0.0639147
g018109_000006__g018109	NA	hypothetical protein	150	10	341	70	30.5499	87.5	3.07918	0.000689062	1	0.032971	24	19	7	0.00661075	0.0639147
g003674_000001__g003674	NA	hypothetical protein	150	13	341	67	30.5499	83.75	2.26709	0.00760712	1	0.151419	30	24	9	0.00143091	0.0427739
g001988_1_000003__g001988_1	NA	hypothetical protein	150	14	341	66	30.5499	82.5	2.07373	0.0164419	1	0.227578	31	24	10	0.00332689	0.0707555
g002339_000003__g002339	NA	hypothetical protein	150	14	341	66	30.5499	82.5	2.07373	0.0164419	1	0.227578	31	24	10	0.00332689	0.0707555
g015935_000006__g015935	NA	hypothetical protein	150	14	341	66	30.5499	82.5	2.07373	0.0164419	1	0.227578	31	24	10	0.00332689	0.0707555
g001027_000003__g001027	NA	hypothetical protein	149	10	342	70	30.3462	87.5	3.04971	0.000688663	1	0.032971	22	17	7	0.0169005	0.133801
g001578_000002__g001578	NA	hypothetical protein	149	14	342	66	30.3462	82.5	2.05388	0.022596	1	0.248981	31	24	10	0.00332689	0.0707555
g002434_000002__g002434	NA	hypothetical protein	149	14	342	66	30.3462	82.5	2.05388	0.022596	1	0.248981	31	24	10	0.00332689	0.0707555
g006519_000005__g006519	NA	hypothetical protein	149	14	342	66	30.3462	82.5	2.05388	0.022596	1	0.248981	31	24	10	0.00332689	0.0707555
g001117_000006__g001117	NA	hypothetical protein	148	14	343	66	30.1426	82.5	2.03415	0.022502	1	0.248981	31	24	10	0.00332689	0.0707555
g001274_000001__g001274	prtR	putative HTH-type transcriptional regulator	148	14	343	66	30.1426	82.5	2.03415	0.022502	1	0.248981	30	24	10	0.00143091	0.0987371
g000506__g000506	NA	hypothetical protein	148	15	343	65	30.1426	81.25	1.86978	0.044557	1	0.414502	33	25	13	0.00455138	0.296206
g001075_1_000047__g001075_1	NA	hypothetical protein	147	5	344	75	29.9389	93.75	6.40988	1.15278e-06	0.0226705	0.000266712	19	16	5	0.00442505	0.0635681
g009047_000003__g009047	NA	hypothetical protein	147	39	344	41	29.9389	51.25	0.44924	0.00123711	1	0.0515394	35	21	20	0.310505	0.49956
g000662_4_000001__g000662_4	cph2	hypothetical protein	146	7	345	73	29.7352	91.25	4.41325	3.28314e-05	0.645663	0.00331109	23	18	5	0.010622	0.010622
g014013_000006__g014013	NA	hypothetical protein	146	10	345	70	29.7352	87.5	2.96232	0.00104523	1	0.0443962	22	17	7	0.0169005	0.133801
g000512__g000512	NA	hypothetical protein	146	38	345	42	29.7352	52.5	0.467735	0.00278635	1	0.0733552	49	29	25	0.25287	1
g006498_000005__g006498	NA	hypothetical protein	145	10	346	70	29.5316	87.5	2.93353	0.0010553	1	0.0444403	22	17	7	0.0169005	0.133801
g000748_000003__g000748	NA	hypothetical protein	143	13	348	67	29.1242	83.75	2.11782	0.0151505	1	0.227578	29	23	9	0.0023157	0.0614283
g005661__g005661	NA	hypothetical protein	143	13	348	67	29.1242	83.75	2.11782	0.0151505	1	0.227578	17	13	6	0.0490417	0.332306
g000712_000002__g000712	NA	hypothetical protein	143	33	348	47	29.1242	58.75	0.585249	0.0363377	1	0.363673	44	28	21	0.0961418	0.880396
g002842_1_000014__g002842_1	NA	hypothetical protein	142	13	349	67	28.9206	83.75	2.09698	0.0206171	1	0.239729	29	23	9	0.0023157	0.0614283
g002306_000005__g002306	NA	hypothetical protein	142	14	349	66	28.9206	82.5	1.91813	0.0416447	1	0.391297	31	24	10	0.00332689	0.0707555
g006094__g006094	NA	hypothetical protein	141	12	350	68	28.7169	85	2.28286	0.00954056	1	0.159276	10	9	4	0.0214844	0.753906
g000622_10_000005__g000622_10	dmlR	HTH-type transcriptional regulator DmlR	141	13	350	67	28.7169	83.75	2.07626	0.0206483	1	0.239852	10	8	5	0.109375	1
g009247_1_000011__g009247_1	NA	hypothetical protein	140	32	351	48	28.5132	60	0.598291	0.0481238	1	0.439778	45	28	22	0.135156	1
g000685_2_000004__g000685_2	arsH	NADPH-dependent FMN reductase ArsH	139	9	352	71	28.3096	88.75	3.11521	0.000862018	1	0.0380266	21	16	7	0.0266037	0.189247
g001298_2__g001298_2	actP	hypothetical protein	139	10	352	70	28.3096	87.5	2.7642	0.00234442	1	0.0704556	19	14	7	0.0635681	0.359283
g006747_1_000006__g006747_1	NA	hypothetical protein	139	10	352	70	28.3096	87.5	2.7642	0.00234442	1	0.0704556	30	25	7	0.000324914	0.00522288
g018042_000006__g018042	NA	hypothetical protein	139	11	352	69	28.3096	86.25	2.47701	0.00583647	1	0.120567	18	13	7	0.0962524	0.480682
g008857_1_000006__g008857_1	NA	hypothetical protein	139	32	352	48	28.3096	60	0.59233	0.0475899	1	0.436549	45	27	22	0.232693	1
g007556_000005__g007556	azoB	NAD(P)H azoreductase	138	13	353	67	28.1059	83.75	2.01482	0.0283078	1	0.296275	10	8	5	0.109375	1
g009665_000005__g009665	gcvH	Glycine cleavage system H protein	138	13	353	67	28.1059	83.75	2.01482	0.0283078	1	0.296275	10	8	5	0.109375	1
g010025_000003__g010025	gstB	Glutathione S-transferase GST-6.0	138	13	353	67	28.1059	83.75	2.01482	0.0283078	1	0.296275	10	8	5	0.109375	1
g000822_1_000001__g000822_1	NA	IS21 family transposase ISPst3	137	11	354	69	27.9022	86.25	2.42758	0.00599085	1	0.123583	23	15	10	0.21004	0.677639
g001239_1_000003__g001239_1	NA	hypothetical protein	137	13	354	67	27.9022	83.75	1.99457	0.0284845	1	0.297584	22	16	10	0.0524788	0.831812
g000612_1_000010__g000612_1	NA	hypothetical protein	136	10	355	70	27.6986	87.5	2.68169	0.00345274	1	0.0863888	26	18	9	0.0755187	0.168638
g002075_2_000004__g002075_2	czcA	Cobalt-zinc-cadmium resistance protein CzcA	135	7	356	73	27.4949	91.25	3.95465	0.000140484	1	0.0106	19	16	5	0.00442505	0.0635681
g002727_000002__g002727	czcC	Cobalt-zinc-cadmium resistance protein CzcC	135	8	356	72	27.4949	90	3.41292	0.000453556	1	0.0239132	19	15	6	0.0192108	0.167068
g002730_000003__g002730	NA	hypothetical protein	135	8	356	72	27.4949	90	3.41292	0.000453556	1	0.0239132	19	15	6	0.0192108	0.167068
g000738_1_000001__g000738_1	umuD	Protein UmuD	135	9	356	71	27.4949	88.75	2.99157	0.00131752	1	0.0539024	33	28	7	6.61877e-05	0.00131873
g001911_000003__g001911	htpX	Protease HtpX	135	9	356	71	27.4949	88.75	2.99157	0.00131752	1	0.0539024	20	15	7	0.0413895	0.263176
g002881_000005__g002881	NA	hypothetical protein	135	10	356	70	27.4949	87.5	2.65449	0.00347634	1	0.0867584	30	25	7	0.000324914	0.00522288
g010232_000005__g010232	COQ3	Ubiquinone biosynthesis O-methyltransferase%2C mitochondrial	135	10	356	70	27.4949	87.5	2.65449	0.00347634	1	0.0867584	14	11	5	0.057373	0.42395
g005116_2_000007__g005116_2	trkI	Trk system potassium uptake protein TrkI	135	12	356	68	27.4949	85	2.14888	0.0186774	1	0.227578	10	8	5	0.109375	1
g009670_000005__g009670	NA	hypothetical protein	132	8	359	72	26.8839	90	3.30919	0.000693893	1	0.0331216	39	33	7	1.42993e-05	7.02548e-05
g003427_1_000013__g003427_1	NA	hypothetical protein	130	9	361	71	26.4766	88.75	2.84087	0.00290545	1	0.0751824	27	22	7	0.00151372	0.0191573
g000715_1_000001__g000715_1	NA	hypothetical protein	129	9	362	71	26.2729	88.75	2.81123	0.00290529	1	0.0751824	18	12	7	0.237885	0.480682
g002403_1_000006__g002403_1	NA	hypothetical protein	129	12	362	68	26.2729	85	2.01934	0.0352731	1	0.358121	29	22	9	0.00813006	0.0614283
g007783_000005__g007783	NA	hypothetical protein	129	30	362	50	26.2729	62.5	0.593923	0.0436935	1	0.407819	42	28	19	0.0435585	0.643969
g005449_000004__g005449	yafV	Omega-amidase YafV	129	35	362	45	26.2729	56.25	0.458169	0.00205539	1	0.0704556	37	22	21	0.324009	0.511376
g000930_000003__g000930	yhaV	Ribonuclease toxin YhaV	128	10	363	70	26.0692	87.5	2.46832	0.00734959	1	0.147336	29	27	4	1.62423e-06	0.000103716
g001443_000001__g001443	NA	hypothetical protein	128	11	363	69	26.0692	86.25	2.21187	0.0167773	1	0.227578	27	22	8	0.00151372	0.052239
g001829_1_000005__g001829_1	folP	Dihydropteroate synthase	127	3	364	77	25.8656	96.25	8.95513	1.09407e-06	0.0215159	0.000259228	18	16	2	0.00131226	0.00131226
g007096_000005__g007096	NA	hypothetical protein	127	35	364	45	25.8656	56.25	0.448587	0.00190024	1	0.0698844	37	22	21	0.324009	0.511376
g001074_000002__g001074	NA	hypothetical protein	126	9	365	71	25.6619	88.75	2.72329	0.00426355	1	0.0999759	23	17	8	0.0346897	0.21004
g005073_000005__g005073	NA	hypothetical protein	126	9	365	71	25.6619	88.75	2.72329	0.00426355	1	0.0999759	23	18	6	0.010622	0.0346897
g000616_000004__g000616	NA	hypothetical protein	126	10	365	70	25.6619	87.5	2.41644	0.0104029	1	0.171918	27	20	9	0.0191573	0.122078
g001046_2_000029__g001046_2	xerC	Tyrosine recombinase XerC	125	3	366	77	25.4582	96.25	8.76594	1.89522e-06	0.0372714	0.000409129	18	16	2	0.00131226	0.00131226
g003484_000005__g003484	NA	hypothetical protein	124	9	367	71	25.2546	88.75	2.66546	0.00626025	1	0.127447	27	20	9	0.0191573	0.122078
g004598_000005__g004598	NA	hypothetical protein	124	12	367	68	25.2546	85	1.91462	0.0478992	1	0.438132	12	9	6	0.145996	1
g006569_1_000007__g006569_1	NA	hypothetical protein	124	12	367	68	25.2546	85	1.91462	0.0478992	1	0.438132	27	20	9	0.0191573	0.122078
g014908_000006__g014908	NA	hypothetical protein	123	11	368	69	25.0509	86.25	2.09659	0.032032	1	0.327242	18	13	8	0.0962524	0.814529
g004381_000004__g004381	NA	hypothetical protein	122	9	369	71	24.8473	88.75	2.60825	0.00623193	1	0.127266	26	19	9	0.0289593	0.168638
g004986_000006__g004986	rhsC	hypothetical protein	122	10	369	70	24.8473	87.5	2.31436	0.0147476	1	0.227115	18	14	7	0.0308838	0.480682
g004760_000005__g004760	NA	hypothetical protein	121	11	370	69	24.6436	86.25	2.05135	0.0321552	1	0.32833	19	13	8	0.167068	0.647606
g001712__g001712	NA	hypothetical protein	120	2	371	78	24.4399	97.5	12.6146	5.21633e-07	0.0102584	0.000184459	16	14	2	0.00418091	0.00418091
g003546_000002__g003546	NA	hypothetical protein	120	9	371	71	24.4399	88.75	2.55166	0.00895332	1	0.159276	22	18	6	0.00434351	0.0524788
g000831_1_000006__g000831_1	NA	hypothetical protein	119	10	372	70	24.2363	87.5	2.23925	0.0206255	1	0.239729	21	14	7	0.189247	0.189247
g003156_000004__g003156	NA	hypothetical protein	118	7	373	73	24.0326	91.25	3.29912	0.00128285	1	0.0528901	24	18	7	0.0226558	0.0639147
g002318_1_000006__g002318_1	NA	hypothetical protein	118	9	373	71	24.0326	88.75	2.49568	0.0090632	1	0.159276	29	24	6	0.000546113	0.0023157
g000760_1_000001__g000760_1	intA	Prophage integrase IntA	117	7	374	73	23.8289	91.25	3.26241	0.00189617	1	0.0698844	23	19	5	0.00259948	0.010622
g015219_000006__g015219	NA	hypothetical protein	116	6	375	74	23.6253	92.5	3.81511	0.000617137	1	0.0302973	14	12	5	0.0129395	0.42395
g002212_2_000005__g002212_2	frmA	S-(hydroxymethyl)glutathione dehydrogenase	116	9	375	71	23.6253	88.75	2.4403	0.0127549	1	0.204933	18	11	8	0.480682	0.814529
g004218_1_000005__g004218_1	NA	hypothetical protein	115	7	376	73	23.4216	91.25	3.18959	0.00192059	1	0.0702049	19	13	7	0.167068	0.359283
g002478_2_000007__g002478_2	uvrA	UvrABC system protein A	115	9	376	71	23.4216	88.75	2.41283	0.0128533	1	0.205673	18	11	8	0.480682	0.814529
g002936_000003__g002936	NA	hypothetical protein	115	9	376	71	23.4216	88.75	2.41283	0.0128533	1	0.205673	18	11	8	0.480682	0.814529
g003386_000003__g003386	NA	hypothetical protein	115	10	376	70	23.4216	87.5	2.14096	0.0286885	1	0.299304	18	10	9	0.814529	1
g000682_1_000009__g000682_1	NA	IS1182 family transposase ISPa7	114	7	377	73	23.2179	91.25	3.15347	0.00284671	1	0.0748441	29	25	6	0.000103716	0.0023157
g001265_1_000003__g001265_1	NA	hypothetical protein	113	1	378	79	23.0143	98.75	23.6164	2.09986e-07	0.00412958	0.000172066	23	22	1	5.72205e-06	5.72205e-06
g006483_000001__g006483	NA	hypothetical protein	113	9	378	71	23.0143	88.75	2.35832	0.0180138	1	0.227578	33	27	7	0.000324063	0.00131873
g001119_000005__g001119	nhaA	Na(+)/H(+) antiporter NhaA	113	10	378	70	23.0143	87.5	2.09259	0.0392604	1	0.371021	18	10	9	0.814529	1
g003445_000001__g003445	NA	hypothetical protein	112	4	379	76	22.8106	95	5.61478	7.20509e-05	1	0.00578348	21	18	4	0.00148964	0.00719738
g001537_000002__g001537	NA	hypothetical protein	112	5	379	75	22.8106	93.75	4.43272	0.00028267	1	0.01853	23	18	5	0.010622	0.010622
g000591_000004__g000591	NA	hypothetical protein	112	9	379	71	22.8106	88.75	2.33128	0.0180793	1	0.227578	38	32	7	2.43426e-05	0.000116167
g009290_000005__g009290	NA	hypothetical protein	112	33	379	47	22.8106	58.75	0.420884	0.000799068	1	0.0369429	31	23	15	0.0106738	1
g005237_1_000004__g005237_1	copA	Copper-exporting P-type ATPase	111	7	380	73	22.6069	91.25	3.04624	0.0042373	1	0.0999759	18	15	5	0.00753784	0.0962524
g007475_000004__g007475	NA	Polyphosphate:ADP phosphotransferase	111	7	380	73	22.6069	91.25	3.04624	0.0042373	1	0.0999759	18	15	5	0.00753784	0.0962524
g002654_000002__g002654	intQ	Putative defective protein IntQ	111	8	380	72	22.6069	90	2.62895	0.0109304	1	0.179431	18	12	7	0.237885	0.480682
g003913_000002__g003913	NA	hypothetical protein	111	9	380	71	22.6069	88.75	2.30439	0.0254612	1	0.271982	22	15	8	0.133801	0.286279
g003926_000001__g003926	NA	hypothetical protein	111	9	380	71	22.6069	88.75	2.30439	0.0254612	1	0.271982	22	15	8	0.133801	0.286279
g000666_000003__g000666	NA	hypothetical protein	111	31	380	49	22.6069	61.25	0.461715	0.00316954	1	0.0815866	41	28	20	0.0275332	1
g002313_000002__g002313	NA	hypothetical protein	110	8	381	72	22.4033	90	2.59843	0.0108242	1	0.178133	18	12	7	0.237885	0.480682
g003059_000002__g003059	NA	hypothetical protein	110	9	381	71	22.4033	88.75	2.27763	0.0252122	1	0.269742	22	15	8	0.133801	0.286279
g001071_1_000001__g001071_1	smc	Chromosome partition protein Smc	109	3	382	77	22.1996	96.25	7.32373	2.61203e-05	0.513681	0.00270358	16	13	3	0.0212708	0.0212708
g002364_000002__g002364	NA	hypothetical protein	109	7	382	73	22.1996	91.25	2.97569	0.004211	1	0.0999759	20	17	6	0.00257683	0.115318
g003827_000003__g003827	NA	hypothetical protein	109	7	382	73	22.1996	91.25	2.97569	0.004211	1	0.0999759	20	14	7	0.115318	0.263176
g004373_000001__g004373	NA	hypothetical protein	109	7	382	73	22.1996	91.25	2.97569	0.004211	1	0.0999759	20	14	7	0.115318	0.263176
g000911_000004__g000911	NA	hypothetical protein	109	8	382	72	22.1996	90	2.56806	0.0108545	1	0.178481	25	20	8	0.00407732	0.107752
g000921_1_000001__g000921_1	NA	hypothetical protein	109	9	382	71	22.1996	88.75	2.25102	0.0252142	1	0.269742	29	23	7	0.0023157	0.00813006
g004672_1_000004__g004672_1	NA	hypothetical protein	108	5	383	75	21.9959	93.75	4.22977	0.000451982	1	0.0239132	21	16	5	0.0266037	0.0266037
g009109_000005__g009109	NA	hypothetical protein	107	8	384	72	21.7923	90	2.50781	0.0154535	1	0.227578	21	14	8	0.189247	0.38331
g003389_000003__g003389	wbpA	UDP-N-acetyl-D-glucosamine 6-dehydrogenase	107	27	384	53	21.7923	66.25	0.546971	0.0229689	1	0.249838	27	20	12	0.0191573	0.701108
g003572_2_000004__g003572_2	wbpD	UDP-2-acetamido-3-amino-2%2C3-dideoxy-D-glucuronate N-acetyltransferase	107	27	384	53	21.7923	66.25	0.546971	0.0229689	1	0.249838	27	20	12	0.0191573	0.701108
g005316_000003__g005316	pdeN	putative cyclic di-GMP phosphodiesterase PdeN	107	27	384	53	21.7923	66.25	0.546971	0.0229689	1	0.249838	30	20	13	0.0987371	0.584665
g007920_000002__g007920	wbpE	UDP-2-acetamido-2-deoxy-3-oxo-D-glucuronate aminotransferase	107	27	384	53	21.7923	66.25	0.546971	0.0229689	1	0.249838	27	20	12	0.0191573	0.701108
g001208__g001208	NA	IS256 family transposase ISRso7	106	5	385	75	21.5886	93.75	4.12987	0.000687087	1	0.032971	29	24	5	0.000546113	0.000546113
g008215_000002__g008215	wbpB	UDP-N-acetyl-2-amino-2-deoxy-D-glucuronate oxidase	106	27	385	53	21.5886	66.25	0.540452	0.0220831	1	0.246473	27	20	12	0.0191573	0.701108
g009335_000004__g009335	NA	hypothetical protein	105	5	386	75	21.3849	93.75	4.08031	0.000698031	1	0.0332384	32	28	5	1.93012e-05	0.000113074
g005820_000004__g005820	merR	Mercuric resistance operon regulatory protein	105	7	386	73	21.3849	91.25	2.83679	0.00625572	1	0.127447	16	13	5	0.0212708	0.210114
g009630_000004__g009630	NA	hypothetical protein	105	7	386	73	21.3849	91.25	2.83679	0.00625572	1	0.127447	16	13	5	0.0212708	0.210114
g001309_2_000002__g001309_2	xfp	Xylulose-5-phosphate/fructose-6-phosphate phosphoketolase	104	7	387	73	21.1813	91.25	2.80251	0.00898289	1	0.159276	16	13	5	0.0212708	0.210114
g002808_2_000008__g002808_2	NA	hypothetical protein	104	7	387	73	21.1813	91.25	2.80251	0.00898289	1	0.159276	16	13	5	0.0212708	0.210114
g004035_000004__g004035	hisK	Histidinol-phosphatase	104	7	387	73	21.1813	91.25	2.80251	0.00898289	1	0.159276	20	16	5	0.0118179	0.0413895
g006863_1_000006__g006863_1	NA	hypothetical protein	104	7	387	73	21.1813	91.25	2.80251	0.00898289	1	0.159276	16	13	5	0.0212708	0.210114
g007045__g007045	deoA	Putative thymidine phosphorylase	104	7	387	73	21.1813	91.25	2.80251	0.00898289	1	0.159276	16	13	5	0.0212708	0.210114
g013963_000006__g013963	NA	hypothetical protein	104	7	387	73	21.1813	91.25	2.80251	0.00898289	1	0.159276	16	13	5	0.0212708	0.210114
g004891_000002__g004891	NA	hypothetical protein	104	8	387	72	21.1813	90	2.4186	0.0218627	1	0.244848	22	16	7	0.0524788	0.133801
g004087_000003__g004087	NA	hypothetical protein	104	9	387	71	21.1813	88.75	2.12001	0.048002	1	0.438869	22	16	7	0.0524788	0.133801
g000651_3_000022__g000651_3	NA	hypothetical protein	103	6	388	74	20.9776	92.5	3.27405	0.00328208	1	0.0832844	17	14	4	0.0127258	0.0490417
g002115_2_000017__g002115_2	COQ3	putative fatty acid methyltransferase	103	7	388	73	20.9776	91.25	2.76841	0.00895005	1	0.159276	16	13	5	0.0212708	0.210114
g005658_1_000007__g005658_1	NA	hypothetical protein	103	7	388	73	20.9776	91.25	2.76841	0.00895005	1	0.159276	16	13	5	0.0212708	0.210114
g005894_1_000016__g005894_1	NA	Ribonuclease	103	7	388	73	20.9776	91.25	2.76841	0.00895005	1	0.159276	16	13	5	0.0212708	0.210114
g006426_1_000018__g006426_1	NA	hypothetical protein	103	7	388	73	20.9776	91.25	2.76841	0.00895005	1	0.159276	16	13	5	0.0212708	0.210114
g008031_000006__g008031	ldhA	D-lactate dehydrogenase	103	7	388	73	20.9776	91.25	2.76841	0.00895005	1	0.159276	16	13	5	0.0212708	0.210114
g008845_000005__g008845	NA	hypothetical protein	103	7	388	73	20.9776	91.25	2.76841	0.00895005	1	0.159276	16	13	5	0.0212708	0.210114
g009317_000005__g009317	NA	hypothetical protein	103	7	388	73	20.9776	91.25	2.76841	0.00895005	1	0.159276	16	13	5	0.0212708	0.210114
g009854_1_000012__g009854_1	NA	hypothetical protein	103	7	388	73	20.9776	91.25	2.76841	0.00895005	1	0.159276	16	13	5	0.0212708	0.210114
g010019_1_000011__g010019_1	lemA	Protein LemA	103	7	388	73	20.9776	91.25	2.76841	0.00895005	1	0.159276	16	13	5	0.0212708	0.210114
g011435_000006__g011435	NA	hypothetical protein	103	7	388	73	20.9776	91.25	2.76841	0.00895005	1	0.159276	16	13	5	0.0212708	0.210114
g011510_000006__g011510	ubiB	putative protein kinase UbiB	103	7	388	73	20.9776	91.25	2.76841	0.00895005	1	0.159276	16	13	5	0.0212708	0.210114
g012407_000006__g012407	ackA	Acetate kinase	103	7	388	73	20.9776	91.25	2.76841	0.00895005	1	0.159276	16	13	5	0.0212708	0.210114
g014314_000006__g014314	prs	Ribose-phosphate pyrophosphokinase	103	7	388	73	20.9776	91.25	2.76841	0.00895005	1	0.159276	16	13	5	0.0212708	0.210114
g017265_000006__g017265	zntR	HTH-type transcriptional regulator ZntR	103	7	388	73	20.9776	91.25	2.76841	0.00895005	1	0.159276	16	13	5	0.0212708	0.210114
g006050_000004__g006050	NA	hypothetical protein	103	9	388	71	20.9776	88.75	2.09422	0.0477382	1	0.437474	22	16	7	0.0524788	0.133801
g008278_000005__g008278	NA	hypothetical protein	102	7	389	73	20.7739	91.25	2.73448	0.00904082	1	0.159276	17	13	5	0.0490417	0.143463
g001466_000004__g001466	tnsB	hypothetical protein	102	8	389	72	20.7739	90	2.3599	0.0219135	1	0.245137	17	11	7	0.332306	0.629059
g002127_000004__g002127	NA	hypothetical protein	102	8	389	72	20.7739	90	2.3599	0.0219135	1	0.245137	21	16	6	0.0266037	0.0783539
g002861_000003__g002861	NA	hypothetical protein	102	9	389	71	20.7739	88.75	2.06855	0.0478747	1	0.438132	22	16	7	0.0524788	0.133801
g000632_3_000001__g000632_3	NA	hypothetical protein	101	7	390	73	20.5703	91.25	2.70073	0.0129792	1	0.207182	21	17	4	0.00719738	0.00719738
g004302_000005__g004302	NA	hypothetical protein	101	7	390	73	20.5703	91.25	2.70073	0.0129792	1	0.207182	22	17	5	0.0169005	0.0169005
g001436_1_000026__g001436_1	NA	IS30 family transposase ISPa37	101	30	390	50	20.5703	62.5	0.431624	0.00147452	1	0.0593003	35	23	16	0.0895311	0.735879
g001002__g001002	NA	hypothetical protein	100	4	391	76	20.3666	95	4.85934	0.000469128	1	0.0241228	15	12	3	0.0351562	0.0351562
g001572_000002__g001572	NA	hypothetical protein	100	4	391	76	20.3666	95	4.85934	0.000469128	1	0.0241228	17	14	4	0.0127258	0.0490417
g001393_000002__g001393	NA	hypothetical protein	100	6	391	74	20.3666	92.5	3.15431	0.00487115	1	0.108983	25	19	6	0.0146333	0.0146333
g002013_1_000006__g002013_1	NA	hypothetical protein	100	7	391	73	20.3666	91.25	2.66715	0.0128877	1	0.206057	25	19	6	0.0146333	0.0146333
g017749_000006__g017749	NA	hypothetical protein	100	8	391	72	20.3666	90	2.30179	0.0304245	1	0.313651	21	16	7	0.0266037	0.189247
g000744_2_000003__g000744_2	NA	hypothetical protein	99	4	392	76	20.1629	95	4.79847	0.000467478	1	0.0241228	26	25	2	8.04663e-07	1.04904e-05
g001263_1_000003__g001263_1	NA	hypothetical protein	99	5	392	75	20.1629	93.75	3.78827	0.00163066	1	0.0611303	15	12	5	0.0351562	0.301758
g000960_000001__g000960	NA	hypothetical protein	99	6	392	74	20.1629	92.5	3.1148	0.00490673	1	0.109654	20	17	4	0.00257683	0.0118179
g006181_000006__g006181	NA	hypothetical protein	98	3	393	77	19.9593	96.25	6.40034	0.000114041	1	0.00893519	16	14	2	0.00418091	0.00418091
g019030_000006__g019030	NA	hypothetical protein	98	7	393	73	19.9593	91.25	2.60051	0.0185826	1	0.227578	19	16	5	0.00442505	0.0635681
g000978_000003__g000978	NA	hypothetical protein	98	8	393	72	19.9593	90	2.24427	0.0425233	1	0.398031	19	13	7	0.167068	0.359283
g001575_1_000001__g001575_1	NA	hypothetical protein	97	4	394	76	19.7556	95	4.67766	0.000735819	1	0.0344538	18	14	4	0.0308838	0.0308838
g002980_000001__g002980	NA	putative protein	97	4	394	76	19.7556	95	4.67766	0.000735819	1	0.0344538	18	14	4	0.0308838	0.0308838
g000970_000002__g000970	NA	hypothetical protein	97	6	394	74	19.7556	92.5	3.03638	0.00717116	1	0.143906	25	19	6	0.0146333	0.0146333
g000707__g000707	NA	hypothetical protein	97	8	394	72	19.7556	90	2.21574	0.0421281	1	0.394708	23	16	8	0.0931396	0.21004
g001108__g001108	ftsH4	ATP-dependent zinc metalloprotease FtsH 4	97	8	394	72	19.7556	90	2.21574	0.0421281	1	0.394708	20	13	8	0.263176	0.503445
g002330_000004__g002330	NA	hypothetical protein	97	8	394	72	19.7556	90	2.21574	0.0421281	1	0.394708	18	12	7	0.237885	0.480682
g002846_000003__g002846	NA	hypothetical protein	96	5	395	75	19.5519	93.75	3.64557	0.0024656	1	0.0704556	14	11	5	0.057373	0.42395
g000763_000001__g000763	NA	hypothetical protein	96	7	395	73	19.5519	91.25	2.53454	0.0184356	1	0.227578	18	14	5	0.0308838	0.0962524
g001374_1_000002__g001374_1	NA	hypothetical protein	96	8	395	72	19.5519	90	2.18734	0.0421218	1	0.394708	23	16	8	0.0931396	0.21004
g004749_000003__g004749	NA	hypothetical protein	96	8	395	72	19.5519	90	2.18734	0.0421218	1	0.394708	18	14	6	0.0308838	0.237885
g000944__g000944	NA	hypothetical protein	96	25	395	55	19.5519	68.75	0.534684	0.025962	1	0.274481	46	33	16	0.00453386	0.054076
g003863__g003863	cusB	hypothetical protein	95	6	396	74	19.3483	92.5	2.95875	0.0106295	1	0.175075	20	15	5	0.0413895	0.0413895
g000809_000002__g000809	NA	hypothetical protein	95	7	396	73	19.3483	91.25	2.5018	0.0263547	1	0.276865	19	13	7	0.167068	0.359283
g001347_000003__g001347	NA	hypothetical protein	95	7	396	73	19.3483	91.25	2.5018	0.0263547	1	0.276865	19	13	7	0.167068	0.359283
g000623_2_000002__g000623_2	NA	hypothetical protein	95	8	396	72	19.3483	90	2.15909	0.0425054	1	0.398031	23	16	8	0.0931396	0.21004
g002987_000004__g002987	NA	hypothetical protein	94	6	397	74	19.1446	92.5	2.92024	0.010469	1	0.172867	18	12	6	0.237885	0.237885
g000880_000002__g000880	htpX	Protease HtpX	94	7	397	73	19.1446	91.25	2.46923	0.0260301	1	0.274481	19	13	7	0.167068	0.359283
g000909_000001__g000909	clsA	Major cardiolipin synthase ClsA	94	7	397	73	19.1446	91.25	2.46923	0.0260301	1	0.274481	18	12	7	0.237885	0.480682
g000987_3_000012__g000987_3	clpC	ATP-dependent Clp protease ATP-binding subunit ClpC	94	7	397	73	19.1446	91.25	2.46923	0.0260301	1	0.274481	18	12	7	0.237885	0.480682
g001168_000003__g001168	trxC	Thioredoxin 2	94	7	397	73	19.1446	91.25	2.46923	0.0260301	1	0.274481	19	13	7	0.167068	0.359283
g000570_2_000002__g000570_2	NA	hypothetical protein	93	7	398	73	18.9409	91.25	2.43683	0.0259963	1	0.274481	21	15	7	0.0783539	0.189247
g002879_000004__g002879	NA	hypothetical protein	93	7	398	73	18.9409	91.25	2.43683	0.0259963	1	0.274481	24	19	5	0.00661075	0.00661075
g006927_000001__g006927	cnrA	Nickel and cobalt resistance protein CnrA	92	3	399	77	18.7373	96.25	5.91813	0.000292097	1	0.0188806	14	12	2	0.0129395	0.0129395
g001050_4__g001050_4	mkl	putative ribonucleotide transport ATP-binding protein mkl	92	4	399	76	18.7373	95	4.38095	0.00114303	1	0.0478273	15	12	3	0.0351562	0.0351562
g001357_1_000009__g001357_1	NA	hypothetical protein	92	4	399	76	18.7373	95	4.38095	0.00114303	1	0.0478273	15	11	4	0.118469	0.118469
g000842_1_000001__g000842_1	NA	hypothetical protein	92	6	399	74	18.7373	92.5	2.84378	0.0106013	1	0.174756	20	14	6	0.115318	0.115318
g005971_000006__g005971	qorB	hypothetical protein	92	6	399	74	18.7373	92.5	2.84378	0.0106013	1	0.174756	16	13	5	0.0212708	0.210114
g016172_000006__g016172	NA	hypothetical protein	92	7	399	73	18.7373	91.25	2.40458	0.0262531	1	0.276158	17	13	5	0.0490417	0.143463
g000934_000001__g000934	NA	hypothetical protein	91	7	400	73	18.5336	91.25	2.3725	0.0364869	1	0.36498	30	26	5	5.94761e-05	0.000324914
g008497_000002__g008497	NA	hypothetical protein	90	3	401	77	18.3299	96.25	5.7606	0.000467027	1	0.0241228	14	12	2	0.0129395	0.0129395
g000668_9_000021__g000668_9	syrM1	HTH-type transcriptional regulator SyrM 1	89	3	402	77	18.1263	96.25	5.68242	0.000462836	1	0.0240797	13	11	2	0.0224609	0.0224609
g004940__g004940	NA	hypothetical protein	89	3	402	77	18.1263	96.25	5.68242	0.000462836	1	0.0240797	14	12	2	0.0129395	0.0129395
g005553_2_000009__g005553_2	mlaE	hypothetical protein	89	3	402	77	18.1263	96.25	5.68242	0.000462836	1	0.0240797	13	11	2	0.0224609	0.0224609
g006353_000006__g006353	NA	hypothetical protein	89	3	402	77	18.1263	96.25	5.68242	0.000462836	1	0.0240797	13	11	2	0.0224609	0.0224609
g006682_000003__g006682	NA	hypothetical protein	89	3	402	77	18.1263	96.25	5.68242	0.000462836	1	0.0240797	13	11	2	0.0224609	0.0224609
g011903_000006__g011903	NA	hypothetical protein	89	6	402	74	18.1263	92.5	2.73051	0.0152263	1	0.227578	16	13	5	0.0212708	0.210114
g018630_000006__g018630	NA	hypothetical protein	89	6	402	74	18.1263	92.5	2.73051	0.0152263	1	0.227578	16	13	5	0.0212708	0.210114
g004365__g004365	NA	hypothetical protein	89	7	402	73	18.1263	91.25	2.30881	0.0365581	1	0.365507	23	17	7	0.0346897	0.0931396
g002008_3_000027__g002008_3	gdx	Guanidinium exporter	88	3	403	77	17.9226	96.25	5.60463	0.000471024	1	0.0241228	13	11	2	0.0224609	0.0224609
g008359_000005__g008359	ttgC	putative efflux pump outer membrane protein TtgC	88	3	403	77	17.9226	96.25	5.60463	0.000471024	1	0.0241228	13	11	2	0.0224609	0.0224609
g001147_000004__g001147	NA	hypothetical protein	88	5	403	75	17.9226	93.75	3.27543	0.00822681	1	0.159276	30	27	4	8.43033e-06	5.94761e-05
g000810_000002__g000810	NA	hypothetical protein	87	5	404	75	17.7189	93.75	3.2302	0.00814187	1	0.159276	30	27	4	8.43033e-06	5.94761e-05
g001262_2_000006__g001262_2	NA	hypothetical protein	87	5	404	75	17.7189	93.75	3.2302	0.00814187	1	0.159276	30	27	4	8.43033e-06	5.94761e-05
g001013_1_000001__g001013_1	lexA	hypothetical protein	87	23	404	57	17.7189	71.25	0.533685	0.0311624	1	0.319354	40	27	15	0.0384773	0.15386
g000737_000002__g000737	NA	hypothetical protein	87	25	404	55	17.7189	68.75	0.473762	0.00914032	1	0.159276	42	27	21	0.0884295	1
g004617_000005__g004617	NA	hypothetical protein	87	25	404	55	17.7189	68.75	0.473762	0.00914032	1	0.159276	25	19	12	0.0146333	1
g006761_000005__g006761	NA	hypothetical protein	86	3	405	77	17.5153	96.25	5.45021	0.000728395	1	0.0342694	13	11	2	0.0224609	0.0224609
g007764_000005__g007764	mdtA	Multidrug resistance protein MdtA	86	3	405	77	17.5153	96.25	5.45021	0.000728395	1	0.0342694	13	11	2	0.0224609	0.0224609
g000802_1_000009__g000802_1	NA	hypothetical protein	86	5	405	75	17.5153	93.75	3.18519	0.00818964	1	0.159276	30	27	4	8.43033e-06	5.94761e-05
g001097_1_000008__g001097_1	NA	hypothetical protein	85	5	406	75	17.3116	93.75	3.14039	0.0120893	1	0.195517	30	27	4	8.43033e-06	5.94761e-05
g000879_000003__g000879	kefC	Glutathione-regulated potassium-efflux system protein KefC	84	6	407	74	17.1079	92.5	2.54545	0.0305874	1	0.314444	18	13	6	0.0962524	0.237885
g001055_1_000001__g001055_1	NA	hypothetical protein	83	6	408	74	16.9043	92.5	2.50899	0.0306459	1	0.314552	23	20	6	0.000488281	0.0346897
g000684_2_000004__g000684_2	merP	Mercuric transport protein periplasmic component	82	4	409	76	16.7006	95	3.80929	0.00408988	1	0.0992982	15	11	4	0.118469	0.118469
g009740_000005__g009740	NA	hypothetical protein	82	4	409	76	16.7006	95	3.80929	0.00408988	1	0.0992982	30	28	3	8.67993e-07	8.43033e-06
g006058_1_000004__g006058_1	NA	IS6 family transposase IS6100	81	1	410	79	16.4969	98.75	15.6073	4.48192e-05	0.881414	0.00408246	14	13	1	0.00183105	0.00183105
g001169__g001169	NA	hypothetical protein	81	4	410	76	16.4969	95	3.75366	0.00605962	1	0.124393	17	15	4	0.00234985	0.0490417
g003983_1_000008__g003983_1	NA	hypothetical protein	81	4	410	76	16.4969	95	3.75366	0.00605962	1	0.124393	30	28	3	8.67993e-07	8.43033e-06
g004553_000002__g004553	NA	hypothetical protein	81	6	410	74	16.4969	92.5	2.43659	0.0429631	1	0.401765	18	12	6	0.237885	0.237885
g008533_000005__g008533	NA	hypothetical protein	81	6	410	74	16.4969	92.5	2.43659	0.0429631	1	0.401765	22	17	6	0.0169005	0.0524788
g000746_2_000007__g000746_2	merT	Mercuric transport protein MerT	80	4	411	76	16.2933	95	3.6983	0.00602505	1	0.123942	15	11	4	0.118469	0.118469
g001001_000002__g001001	bin3	hypothetical protein	80	4	411	76	16.2933	95	3.6983	0.00602505	1	0.123942	17	14	3	0.0127258	0.0127258
g001031_000002__g001031	rep	ATP-dependent DNA helicase Rep	80	5	411	75	16.2933	93.75	2.91971	0.0173144	1	0.227578	16	13	4	0.0212708	0.0768127
g001977_000002__g001977	NA	hypothetical protein	80	26	411	54	16.2933	67.5	0.404267	0.00105064	1	0.0444196	34	23	19	0.0576127	0.607591
g002285_000002__g002285	NA	hypothetical protein	79	6	412	74	16.0896	92.5	2.36489	0.0433292	1	0.404996	22	17	6	0.0169005	0.0524788
g001155_000004__g001155	NA	hypothetical protein	78	3	413	77	15.8859	96.25	4.84746	0.00278167	1	0.0733301	28	26	2	3.03239e-06	3.03239e-06
g003907_000005__g003907	NA	hypothetical protein	78	4	413	76	15.8859	95	3.58838	0.00903816	1	0.159276	13	11	4	0.0224609	0.266846
g000698_000001__g000698	NA	hypothetical protein	78	5	413	75	15.8859	93.75	2.83293	0.0249714	1	0.268794	23	21	2	6.60419e-05	6.60419e-05
g001527_000004__g001527	NA	hypothetical protein	78	5	413	75	15.8859	93.75	2.83293	0.0249714	1	0.268794	29	25	4	0.000103716	0.000103716
g001870__g001870	NA	hypothetical protein	78	5	413	75	15.8859	93.75	2.83293	0.0249714	1	0.268794	22	19	3	0.000855446	0.000855446
g004535_1_000001__g004535_1	NA	hypothetical protein	78	5	413	75	15.8859	93.75	2.83293	0.0249714	1	0.268794	29	25	5	0.000103716	0.000546113
g004711_1_000008__g004711_1	vapC	tRNA(fMet)-specific endonuclease VapC	78	25	413	55	15.8859	68.75	0.415496	0.0016398	1	0.0611922	35	23	17	0.0895311	1
g004516_1_000005__g004516_1	NA	hypothetical protein	77	4	414	76	15.6823	95	3.53382	0.00895954	1	0.159276	16	12	4	0.0768127	0.0768127
g000886_1_000008__g000886_1	NA	hypothetical protein	77	5	414	75	15.6823	93.75	2.78986	0.0248653	1	0.268386	18	14	5	0.0308838	0.0962524
g000886_2_000007__g000886_2	NA	hypothetical protein	77	5	414	75	15.6823	93.75	2.78986	0.0248653	1	0.268386	18	14	5	0.0308838	0.0962524
g001665_000002__g001665	NA	hypothetical protein	77	5	414	75	15.6823	93.75	2.78986	0.0248653	1	0.268386	18	14	5	0.0308838	0.0962524
g002441_000002__g002441	NA	hypothetical protein	77	5	414	75	15.6823	93.75	2.78986	0.0248653	1	0.268386	18	14	5	0.0308838	0.0962524
g002905_000005__g002905	hspA	Spore protein SP21	77	5	414	75	15.6823	93.75	2.78986	0.0248653	1	0.268386	18	14	5	0.0308838	0.0962524
g006982_000004__g006982	NA	hypothetical protein	76	0	415	80	15.4786	100	inf	8.27409e-06	0.162718	0.00104307	14	14	0	0.00012207	0.00012207
g001462__g001462	hsdS	hypothetical protein	76	1	415	79	15.4786	98.75	14.4675	0.000127644	1	0.00976752	11	10	1	0.0117188	0.0117188
g007179_000004__g007179	NA	hypothetical protein	76	3	415	77	15.4786	96.25	4.7004	0.00272472	1	0.072022	13	12	3	0.00341797	0.0922852
g000612_2_000001__g000612_2	NA	hypothetical protein	76	4	415	76	15.4786	95	3.47952	0.00903886	1	0.159276	17	15	3	0.00234985	0.0127258
g016776_000006__g016776	NA	hypothetical protein	76	4	415	76	15.4786	95	3.47952	0.00903886	1	0.159276	26	22	4	0.000533521	0.000533521
g001187__g001187	recB	RecBCD enzyme subunit RecB	76	5	415	75	15.4786	93.75	2.74699	0.0250899	1	0.269742	28	24	4	0.000179991	0.000179991
g000849_000003__g000849	NA	hypothetical protein	76	21	415	59	15.4786	73.75	0.514515	0.0238436	1	0.258494	35	25	16	0.0166738	0.735879
g003505_000005__g003505	NA	hypothetical protein	75	4	416	76	15.2749	95	3.42548	0.0133687	1	0.21271	26	22	4	0.000533521	0.000533521
g002836_000004__g002836	NA	hypothetical protein	75	25	416	55	15.2749	68.75	0.396635	0.00125364	1	0.0517944	34	22	17	0.121449	1
g000458_2_000137__g000458_2	NA	hypothetical protein	74	3	417	77	15.0713	96.25	4.55476	0.00416278	1	0.0999759	12	10	2	0.0385742	0.0385742
g008388_000004__g008388	xerC	Tyrosine recombinase XerC	74	3	417	77	15.0713	96.25	4.55476	0.00416278	1	0.0999759	13	12	3	0.00341797	0.0922852
g000830_000004__g000830	NA	hypothetical protein	74	4	417	76	15.0713	95	3.3717	0.0132177	1	0.210647	17	14	4	0.0127258	0.0490417
g001789_1_000012__g001789_1	NA	Tn3 family transposase ISXc4	73	3	418	77	14.8676	96.25	4.48246	0.00415352	1	0.0999759	13	10	3	0.0922852	0.0922852
g001457_000001__g001457	NA	hypothetical protein	73	4	418	76	14.8676	95	3.31818	0.013286	1	0.211565	10	10	2	0.00195312	0.109375
g004128_000005__g004128	NA	hypothetical protein	72	3	419	77	14.664	96.25	4.4105	0.00648359	1	0.131179	38	35	3	6.67787e-08	6.67787e-08
g005794_000005__g005794	tal	dTDP-6-deoxy-L-talose 4-dehydrogenase (NAD(P)(+))	72	20	419	60	14.664	75	0.515513	0.0315372	1	0.323027	24	16	13	0.15159	0.83882
g000948_000003__g000948	NA	IS66 family transposase ISPre3	71	3	420	77	14.4603	96.25	4.33889	0.00631884	1	0.128374	16	15	1	0.000518799	0.000518799
g001598__g001598	rep	ATP-dependent DNA helicase Rep	71	4	420	76	14.4603	95	3.2119	0.0193398	1	0.227578	10	9	2	0.0214844	0.109375
g003519_000003__g003519	NA	hypothetical protein	71	4	420	76	14.4603	95	3.2119	0.0193398	1	0.227578	16	13	3	0.0212708	0.0212708
g008019_000005__g008019	NA	hypothetical protein	71	4	420	76	14.4603	95	3.2119	0.0193398	1	0.227578	14	12	2	0.0129395	0.0129395
g004140_000005__g004140	mshA	D-inositol-3-phosphate glycosyltransferase	71	20	420	60	14.4603	75	0.507143	0.0212375	1	0.24143	25	16	14	0.229523	0.690038
g003297_000005__g003297	NA	hypothetical protein	70	19	421	61	14.2566	76.25	0.533817	0.0444281	1	0.413549	34	25	13	0.00904119	0.229481
g004955_000005__g004955	NA	hypothetical protein	70	19	421	61	14.2566	76.25	0.533817	0.0444281	1	0.413549	34	25	13	0.00904119	0.229481
g000983_000002__g000983	NA	hypothetical protein	70	20	421	60	14.2566	75	0.498812	0.0199384	1	0.232705	34	25	14	0.00904119	0.391528
g016986_000006__g016986	NA	hypothetical protein	69	1	422	79	14.053	98.75	12.9171	0.000325546	1	0.0198227	11	10	1	0.0117188	0.0117188
g017583_000006__g017583	NA	hypothetical protein	69	1	422	79	14.053	98.75	12.9171	0.000325546	1	0.0198227	11	10	1	0.0117188	0.0117188
g018029_000006__g018029	NA	hypothetical protein	69	1	422	79	14.053	98.75	12.9171	0.000325546	1	0.0198227	11	10	1	0.0117188	0.0117188
g000515_2__g000515_2	NA	hypothetical protein	69	2	422	78	14.053	97.5	6.37678	0.0016523	1	0.0611941	17	15	2	0.00234985	0.00234985
g001900_000001__g001900	NA	hypothetical protein	69	2	422	78	14.053	97.5	6.37678	0.0016523	1	0.0611941	11	10	1	0.0117188	0.0117188
g005371_000003__g005371	NA	hypothetical protein	69	2	422	78	14.053	97.5	6.37678	0.0016523	1	0.0611941	13	11	2	0.0224609	0.0224609
g008770__g008770	NA	hypothetical protein	69	2	422	78	14.053	97.5	6.37678	0.0016523	1	0.0611941	13	11	2	0.0224609	0.0224609
g004193_1_000005__g004193_1	NA	hypothetical protein	69	3	422	77	14.053	96.25	4.19668	0.00638327	1	0.129416	24	23	3	2.98023e-06	0.000277162
g001706_000005__g001706	NA	hypothetical protein	69	4	422	76	14.053	95	3.10664	0.0284934	1	0.297584	19	16	4	0.00442505	0.0192108
g002040_1_000003__g002040_1	NA	hypothetical protein	69	4	422	76	14.053	95	3.10664	0.0284934	1	0.297584	16	13	3	0.0212708	0.0212708
g014057_000006__g014057	NA	ISL3 family transposase ISIde1	69	4	422	76	14.053	95	3.10664	0.0284934	1	0.297584	13	11	4	0.0224609	0.266846
g000617_1_000006__g000617_1	NA	hypothetical protein	69	21	422	59	14.053	73.75	0.459377	0.00801012	1	0.159276	39	29	12	0.00337785	0.0237027
g001177_2_000004__g001177_2	NA	Tn3 family transposase ISPa42	68	2	423	78	13.8493	97.5	6.2695	0.00265249	1	0.0704556	14	12	2	0.0129395	0.0129395
g008279_000005__g008279	NA	hypothetical protein	68	2	423	78	13.8493	97.5	6.2695	0.00265249	1	0.0704556	13	11	2	0.0224609	0.0224609
g019257_000006__g019257	NA	hypothetical protein	68	3	423	77	13.8493	96.25	4.12608	0.00951791	1	0.159276	21	20	2	2.09808e-05	0.000221252
g001738_2_000012__g001738_2	NA	hypothetical protein	68	4	423	76	13.8493	95	3.05437	0.0280572	1	0.294122	30	28	3	8.67993e-07	8.43033e-06
g002796_2_000001__g002796_2	soxR	Redox-sensitive transcriptional activator SoxR	68	4	423	76	13.8493	95	3.05437	0.0280572	1	0.294122	17	16	4	0.000274658	0.0490417
g007791_000005__g007791	NA	hypothetical protein	67	19	424	61	13.6456	76.25	0.507324	0.0272887	1	0.286524	39	28	15	0.0094753	0.199591
g001535_000002__g001535	NA	hypothetical protein	66	2	425	78	13.442	97.5	6.05647	0.00257183	1	0.0704556	19	17	2	0.000728607	0.000728607
g002287_2_000004__g002287_2	NA	hypothetical protein	66	2	425	78	13.442	97.5	6.05647	0.00257183	1	0.0704556	12	11	1	0.00634766	0.00634766
g002706_000004__g002706	NA	hypothetical protein	66	2	425	78	13.442	97.5	6.05647	0.00257183	1	0.0704556	12	11	1	0.00634766	0.00634766
g004180_000003__g004180	NA	hypothetical protein	66	2	425	78	13.442	97.5	6.05647	0.00257183	1	0.0704556	12	11	1	0.00634766	0.00634766
g004213_000004__g004213	stiP	Cysteine protease StiP	66	2	425	78	13.442	97.5	6.05647	0.00257183	1	0.0704556	12	11	1	0.00634766	0.00634766
g004922_000005__g004922	yceC	Stress response protein SCP2	66	2	425	78	13.442	97.5	6.05647	0.00257183	1	0.0704556	12	11	1	0.00634766	0.00634766
g004929_1_000010__g004929_1	yceD	General stress protein 16U	66	2	425	78	13.442	97.5	6.05647	0.00257183	1	0.0704556	12	11	1	0.00634766	0.00634766
g004929_2_000006__g004929_2	yceD	General stress protein 16U	66	2	425	78	13.442	97.5	6.05647	0.00257183	1	0.0704556	12	11	1	0.00634766	0.00634766
g005503_000003__g005503	NA	hypothetical protein	66	2	425	78	13.442	97.5	6.05647	0.00257183	1	0.0704556	12	11	1	0.00634766	0.00634766
g005576_000004__g005576	NA	hypothetical protein	66	2	425	78	13.442	97.5	6.05647	0.00257183	1	0.0704556	12	11	1	0.00634766	0.00634766
g005818_000004__g005818	NA	hypothetical protein	66	2	425	78	13.442	97.5	6.05647	0.00257183	1	0.0704556	12	11	1	0.00634766	0.00634766
g008022_000005__g008022	alx	Putative membrane-bound redox modulator Alx	66	2	425	78	13.442	97.5	6.05647	0.00257183	1	0.0704556	12	11	1	0.00634766	0.00634766
g009500_000006__g009500	NA	hypothetical protein	66	2	425	78	13.442	97.5	6.05647	0.00257183	1	0.0704556	12	11	1	0.00634766	0.00634766
g002392__g002392	cadI	Cadmium-induced protein CadI	66	3	425	77	13.442	96.25	3.98588	0.00955447	1	0.159276	17	15	2	0.00234985	0.00234985
g009705_000005__g009705	NA	hypothetical protein	66	3	425	77	13.442	96.25	3.98588	0.00955447	1	0.159276	30	29	3	5.7742e-08	8.43033e-06
g000873__g000873	NA	hypothetical protein	66	4	425	76	13.442	95	2.95059	0.0410298	1	0.385704	11	8	3	0.226562	0.226562
g001061_000002__g001061	NA	hypothetical protein	66	4	425	76	13.442	95	2.95059	0.0410298	1	0.385704	11	8	3	0.226562	0.226562
g001198_1_000001__g001198_1	recF	DNA replication and repair protein RecF	66	4	425	76	13.442	95	2.95059	0.0410298	1	0.385704	24	20	4	0.00154388	0.00154388
g007903_000004__g007903	NA	hypothetical protein	66	4	425	76	13.442	95	2.95059	0.0410298	1	0.385704	27	26	4	4.17233e-07	0.000310749
g002671_000002__g002671	NA	hypothetical protein	66	19	425	61	13.442	76.25	0.498576	0.0261803	1	0.27577	28	17	11	0.344928	0.344928
g005846_000004__g005846	NA	hypothetical protein	65	2	426	78	13.2383	97.5	5.9507	0.00411648	1	0.0994529	12	11	1	0.00634766	0.00634766
g006068_000004__g006068	NA	hypothetical protein	65	2	426	78	13.2383	97.5	5.9507	0.00411648	1	0.0994529	12	11	1	0.00634766	0.00634766
g007535_000006__g007535	NA	hypothetical protein	65	22	426	58	13.2383	72.5	0.402262	0.00217595	1	0.0704556	24	17	13	0.0639147	0.83882
g004600_000002__g004600	NA	hypothetical protein	64	1	427	79	13.0346	98.75	11.8407	0.000532558	1	0.0266595	16	15	1	0.000518799	0.000518799
g001068_000004__g001068	NA	hypothetical protein	64	2	427	78	13.0346	97.5	5.84543	0.00399597	1	0.0976208	19	17	2	0.000728607	0.000728607
g001444__g001444	NA	putative type I restriction enzymeP M protein	64	4	427	76	13.0346	95	2.84778	0.0401928	1	0.378741	15	12	4	0.0351562	0.118469
g002134_000001__g002134	NA	hypothetical protein	64	4	427	76	13.0346	95	2.84778	0.0401928	1	0.378741	15	12	4	0.0351562	0.118469
g008822_1_000011__g008822_1	NA	hypothetical protein	64	4	427	76	13.0346	95	2.84778	0.0401928	1	0.378741	15	11	4	0.118469	0.118469
g010084_000003__g010084	NA	hypothetical protein	64	4	427	76	13.0346	95	2.84778	0.0401928	1	0.378741	16	14	3	0.00418091	0.0212708
g000844_1_000011__g000844_1	NA	hypothetical protein	63	0	428	80	12.831	100	inf	6.50952e-05	1	0.00528993	19	19	0	3.8147e-06	3.8147e-06
g002640_000004__g002640	NA	hypothetical protein	63	2	428	78	12.831	97.5	5.74065	0.00397685	1	0.0972745	12	11	1	0.00634766	0.00634766
g001373_000004__g001373	NA	hypothetical protein	63	3	428	77	12.831	96.25	3.77804	0.0141961	1	0.220099	19	17	3	0.000728607	0.00442505
g004936_000005__g004936	NA	hypothetical protein	62	1	429	79	12.6273	98.75	11.4172	0.000835758	1	0.0371416	16	15	1	0.000518799	0.000518799
g001885__g001885	bcr	Bicyclomycin resistance protein	61	1	430	79	12.4236	98.75	11.207	0.000853178	1	0.0377896	9	9	1	0.00390625	0.0390625
g000447_2_000012__g000447_2	NA	hypothetical protein	61	2	430	78	12.4236	97.5	5.53256	0.00615098	1	0.125743	24	22	2	3.5882e-05	3.5882e-05
g002452_000004__g002452	NA	hypothetical protein	60	2	431	78	12.22	97.5	5.42923	0.00610834	1	0.125002	17	16	2	0.000274658	0.00234985
g002722_1_000006__g002722_1	NA	hypothetical protein	60	2	431	78	12.22	97.5	5.42923	0.00610834	1	0.125002	25	23	2	1.94311e-05	1.94311e-05
g005876_000004__g005876	NA	hypothetical protein	60	2	431	78	12.22	97.5	5.42923	0.00610834	1	0.125002	11	10	1	0.0117188	0.0117188
g003678_000005__g003678	NA	hypothetical protein	60	17	431	63	12.22	78.75	0.5159	0.034337	1	0.348977	30	21	11	0.0427739	0.200488
g004963_000004__g004963	NA	hypothetical protein	60	17	431	63	12.22	78.75	0.5159	0.034337	1	0.348977	30	21	11	0.0427739	0.200488
g006581_000005__g006581	NA	hypothetical protein	60	17	431	63	12.22	78.75	0.5159	0.034337	1	0.348977	30	21	11	0.0427739	0.200488
g001912_2_000004__g001912_2	NA	hypothetical protein	59	1	432	79	12.0163	98.75	10.7894	0.00133415	1	0.0543218	11	10	1	0.0117188	0.0117188
g008860_000004__g008860	NA	hypothetical protein	59	1	432	79	12.0163	98.75	10.7894	0.00133415	1	0.0543218	11	10	1	0.0117188	0.0117188
g011002_000006__g011002	NA	hypothetical protein	59	2	432	78	12.0163	97.5	5.32639	0.00970026	1	0.160983	11	10	1	0.0117188	0.0117188
g011434_000006__g011434	NA	hypothetical protein	59	2	432	78	12.0163	97.5	5.32639	0.00970026	1	0.160983	11	10	1	0.0117188	0.0117188
g012378_000006__g012378	xerC	Tyrosine recombinase XerC	59	2	432	78	12.0163	97.5	5.32639	0.00970026	1	0.160983	11	10	1	0.0117188	0.0117188
g001882__g001882	NA	hypothetical protein	59	3	432	77	12.0163	96.25	3.5054	0.0309839	1	0.31769	15	12	3	0.0351562	0.0351562
g000918_1_000003__g000918_1	xerC	Tyrosine recombinase XerC	58	0	433	80	11.8126	100	inf	0.000183782	1	0.012941	13	13	0	0.000244141	0.000244141
g003480_000001__g003480	yafN	Antitoxin YafN	58	0	433	80	11.8126	100	inf	0.000183782	1	0.012941	13	13	0	0.000244141	0.000244141
g002471_000002__g002471	NA	hypothetical protein	58	2	433	78	11.8126	97.5	5.22402	0.00940142	1	0.159276	11	9	2	0.0654297	0.0654297
g001426_000002__g001426	rapA	RNA polymerase-associated protein RapA	57	0	434	80	11.609	100	inf	0.000179539	1	0.0129334	12	12	0	0.000488281	0.000488281
g002789__g002789	NA	hypothetical protein	57	0	434	80	11.609	100	inf	0.000179539	1	0.0129334	14	14	0	0.00012207	0.00012207
g001740_000003__g001740	NA	hypothetical protein	57	1	434	79	11.609	98.75	10.3756	0.00214827	1	0.0704556	20	19	1	4.00543e-05	4.00543e-05
g002518_2_000005__g002518_2	oprD	Porin D	57	1	434	79	11.609	98.75	10.3756	0.00214827	1	0.0704556	11	10	1	0.0117188	0.0117188
g003912_000004__g003912	NA	hypothetical protein	57	1	434	79	11.609	98.75	10.3756	0.00214827	1	0.0704556	19	18	1	7.62939e-05	7.62939e-05
g000818_000004__g000818	NA	hypothetical protein	57	2	434	78	11.609	97.5	5.12212	0.00931823	1	0.159276	20	18	2	0.000402451	0.000402451
g001621_000001__g001621	NA	hypothetical protein	57	2	434	78	11.609	97.5	5.12212	0.00931823	1	0.159276	11	9	2	0.0654297	0.0654297
g001828_000002__g001828	NA	hypothetical protein	57	2	434	78	11.609	97.5	5.12212	0.00931823	1	0.159276	20	18	2	0.000402451	0.000402451
g001996_1_000005__g001996_1	NA	hypothetical protein	57	2	434	78	11.609	97.5	5.12212	0.00931823	1	0.159276	18	16	2	0.00131226	0.00131226
g002036_000002__g002036	NA	hypothetical protein	57	2	434	78	11.609	97.5	5.12212	0.00931823	1	0.159276	20	18	2	0.000402451	0.000402451
g002596_000004__g002596	NA	hypothetical protein	57	2	434	78	11.609	97.5	5.12212	0.00931823	1	0.159276	20	18	2	0.000402451	0.000402451
g002897_000002__g002897	NA	hypothetical protein	57	2	434	78	11.609	97.5	5.12212	0.00931823	1	0.159276	20	18	2	0.000402451	0.000402451
g003421_000001__g003421	NA	hypothetical protein	57	2	434	78	11.609	97.5	5.12212	0.00931823	1	0.159276	11	9	2	0.0654297	0.0654297
g003571__g003571	NA	hypothetical protein	57	2	434	78	11.609	97.5	5.12212	0.00931823	1	0.159276	20	18	2	0.000402451	0.000402451
g003629_000003__g003629	NA	hypothetical protein	57	2	434	78	11.609	97.5	5.12212	0.00931823	1	0.159276	20	18	2	0.000402451	0.000402451
g003808__g003808	NA	hypothetical protein	57	2	434	78	11.609	97.5	5.12212	0.00931823	1	0.159276	19	17	2	0.000728607	0.000728607
g004525_000003__g004525	NA	hypothetical protein	57	2	434	78	11.609	97.5	5.12212	0.00931823	1	0.159276	20	18	2	0.000402451	0.000402451
g008205_000002__g008205	NA	hypothetical protein	57	2	434	78	11.609	97.5	5.12212	0.00931823	1	0.159276	20	18	2	0.000402451	0.000402451
g009331_000004__g009331	NA	hypothetical protein	57	2	434	78	11.609	97.5	5.12212	0.00931823	1	0.159276	20	18	2	0.000402451	0.000402451
g009373_000002__g009373	NA	hypothetical protein	57	2	434	78	11.609	97.5	5.12212	0.00931823	1	0.159276	20	18	2	0.000402451	0.000402451
g009501_000003__g009501	NA	hypothetical protein	57	2	434	78	11.609	97.5	5.12212	0.00931823	1	0.159276	20	18	2	0.000402451	0.000402451
g000813_5__g000813_5	btuD	Vitamin B12 import ATP-binding protein BtuD	57	3	434	77	11.609	96.25	3.37097	0.0306234	1	0.314485	21	19	2	0.000221252	0.000221252
g002813_000003__g002813	NA	hypothetical protein	57	3	434	77	11.609	96.25	3.37097	0.0306234	1	0.314485	17	14	3	0.0127258	0.0127258
g001214__g001214	NA	hypothetical protein	56	0	435	80	11.4053	100	inf	0.000183327	1	0.012941	12	12	0	0.000488281	0.000488281
g002310_000004__g002310	NA	hypothetical protein	56	1	435	79	11.4053	98.75	10.1701	0.00211769	1	0.0704556	10	9	1	0.0214844	0.0214844
g001127_2_000004__g001127_2	garK	Glycerate 2-kinase	56	2	435	78	11.4053	97.5	5.02069	0.0094471	1	0.159276	11	10	1	0.0117188	0.0117188
g002904_000005__g002904	NA	hypothetical protein	56	2	435	78	11.4053	97.5	5.02069	0.0094471	1	0.159276	20	18	2	0.000402451	0.000402451
g002958_000002__g002958	NA	hypothetical protein	56	2	435	78	11.4053	97.5	5.02069	0.0094471	1	0.159276	20	18	2	0.000402451	0.000402451
g003395_000003__g003395	NA	hypothetical protein	56	2	435	78	11.4053	97.5	5.02069	0.0094471	1	0.159276	20	18	2	0.000402451	0.000402451
g003715_000003__g003715	NA	hypothetical protein	56	2	435	78	11.4053	97.5	5.02069	0.0094471	1	0.159276	20	18	2	0.000402451	0.000402451
g004844_000005__g004844	NA	hypothetical protein	56	2	435	78	11.4053	97.5	5.02069	0.0094471	1	0.159276	20	18	2	0.000402451	0.000402451
g007862_000003__g007862	NA	hypothetical protein	56	2	435	78	11.4053	97.5	5.02069	0.0094471	1	0.159276	20	18	2	0.000402451	0.000402451
g002820_000002__g002820	NA	hypothetical protein	56	18	435	62	11.4053	77.5	0.443423	0.0108868	1	0.178864	27	18	11	0.122078	0.442068
g000979_000003__g000979	NA	hypothetical protein	55	1	436	79	11.2016	98.75	9.9656	0.00215383	1	0.0704556	14	13	1	0.00183105	0.00183105
g002799__g002799	NA	hypothetical protein	55	1	436	79	11.2016	98.75	9.9656	0.00215383	1	0.0704556	18	17	1	0.000144958	0.000144958
g003731_000001__g003731	NA	hypothetical protein	55	2	436	78	11.2016	97.5	4.91972	0.0142659	1	0.220099	13	12	2	0.00341797	0.0224609
g005738_1_000005__g005738_1	NA	hypothetical protein	55	2	436	78	11.2016	97.5	4.91972	0.0142659	1	0.220099	19	17	2	0.000728607	0.000728607
g005915_000004__g005915	NA	hypothetical protein	55	2	436	78	11.2016	97.5	4.91972	0.0142659	1	0.220099	11	10	1	0.0117188	0.0117188
g000845_5_000001__g000845_5	copA	Copper resistance protein A	54	0	437	80	10.998	100	inf	0.000296191	1	0.0188806	11	11	0	0.000976562	0.000976562
g001752_1_000005__g001752_1	NA	hypothetical protein	54	0	437	80	10.998	100	inf	0.000296191	1	0.0188806	18	18	0	7.62939e-06	7.62939e-06
g001822_000002__g001822	NA	hypothetical protein	54	0	437	80	10.998	100	inf	0.000296191	1	0.0188806	12	12	0	0.000488281	0.000488281
g002077_000003__g002077	NA	hypothetical protein	54	0	437	80	10.998	100	inf	0.000296191	1	0.0188806	12	12	0	0.000488281	0.000488281
g007665_000001__g007665	neo	Aminoglycoside 3'-phosphotransferase	54	0	437	80	10.998	100	inf	0.000296191	1	0.0188806	10	10	0	0.00195312	0.00195312
g001502_000004__g001502	NA	hypothetical protein	54	2	437	78	10.998	97.5	4.81922	0.0141155	1	0.220099	20	18	2	0.000402451	0.000402451
g000550_2__g000550_2	NA	hypothetical protein	54	3	437	77	10.998	96.25	3.17162	0.0444335	1	0.413549	16	13	3	0.0212708	0.0212708
g001053_2_000003__g001053_2	hrpB	ATP-dependent RNA helicase HrpB	54	3	437	77	10.998	96.25	3.17162	0.0444335	1	0.413549	13	12	3	0.00341797	0.0922852
g006490_000001__g006490	frmR	Transcriptional repressor FrmR	54	3	437	77	10.998	96.25	3.17162	0.0444335	1	0.413549	15	12	3	0.0351562	0.0351562
g006949_000005__g006949	rapA	RNA polymerase-associated protein RapA	54	16	437	64	10.998	80	0.494279	0.0279397	1	0.293203	20	17	9	0.00257683	0.823803
g001757_000003__g001757	NA	hypothetical protein	53	1	438	79	10.7943	98.75	9.55936	0.00334228	1	0.0847028	12	11	1	0.00634766	0.00634766
g002111_1_000011__g002111_1	NA	hypothetical protein	53	2	438	78	10.7943	97.5	4.71918	0.0142696	1	0.220099	10	8	2	0.109375	0.109375
g005707_1_000012__g005707_1	NA	hypothetical protein	53	2	438	78	10.7943	97.5	4.71918	0.0142696	1	0.220099	19	17	2	0.000728607	0.000728607
g000972_000004__g000972	NA	hypothetical protein	53	22	438	58	10.7943	72.5	0.319012	0.000226357	1	0.0156601	32	22	14	0.0501025	0.596615
g000722_2_000001__g000722_2	NA	hypothetical protein	52	0	439	80	10.5906	100	inf	0.000496462	1	0.0252267	18	18	0	7.62939e-06	7.62939e-06
g002200_000002__g002200	NA	hypothetical protein	52	0	439	80	10.5906	100	inf	0.000496462	1	0.0252267	13	13	0	0.000244141	0.000244141
g000553_3__g000553_3	NA	hypothetical protein	51	1	440	79	10.387	98.75	9.15682	0.00532662	1	0.114866	17	16	1	0.000274658	0.000274658
g001629_1_000002__g001629_1	arsA	Arsenical pump-driving ATPase	51	1	440	79	10.387	98.75	9.15682	0.00532662	1	0.114866	15	14	1	0.000976562	0.000976562
g001758_2_000013__g001758_2	NA	hypothetical protein	51	1	440	79	10.387	98.75	9.15682	0.00532662	1	0.114866	11	10	1	0.0117188	0.0117188
g003337_1_000009__g003337_1	ssuD	Alkanesulfonate monooxygenase	51	1	440	79	10.387	98.75	9.15682	0.00532662	1	0.114866	9	9	1	0.00390625	0.0390625
g004020_000004__g004020	NA	hypothetical protein	51	1	440	79	10.387	98.75	9.15682	0.00532662	1	0.114866	7	6	1	0.125	0.125
g004196_1_000002__g004196_1	namA	NADPH dehydrogenase	51	1	440	79	10.387	98.75	9.15682	0.00532662	1	0.114866	9	9	1	0.00390625	0.0390625
g003465_000001__g003465	NA	hypothetical protein	51	2	440	78	10.387	97.5	4.52045	0.0212285	1	0.24143	13	12	2	0.00341797	0.0224609
g007544_000002__g007544	NA	hypothetical protein	50	0	441	80	10.1833	100	inf	0.00049771	1	0.0252267	10	10	0	0.00195312	0.00195312
g016777_000006__g016777	NA	hypothetical protein	50	0	441	80	10.1833	100	inf	0.00049771	1	0.0252267	11	11	0	0.000976562	0.000976562
g001218_2_000027__g001218_2	copB	Copper resistance protein B	50	1	441	79	10.1833	98.75	8.95692	0.00524492	1	0.114866	11	10	1	0.0117188	0.0117188
g003729_000003__g003729	NA	hypothetical protein	50	1	441	79	10.1833	98.75	8.95692	0.00524492	1	0.114866	7	6	1	0.125	0.125
g006119_000004__g006119	NA	hypothetical protein	50	1	441	79	10.1833	98.75	8.95692	0.00524492	1	0.114866	7	6	1	0.125	0.125
g007327_000004__g007327	NA	hypothetical protein	50	1	441	79	10.1833	98.75	8.95692	0.00524492	1	0.114866	7	6	1	0.125	0.125
g007677_000004__g007677	NA	hypothetical protein	50	1	441	79	10.1833	98.75	8.95692	0.00524492	1	0.114866	7	6	1	0.125	0.125
g007891_000003__g007891	NA	hypothetical protein	50	1	441	79	10.1833	98.75	8.95692	0.00524492	1	0.114866	7	6	1	0.125	0.125
g010243_000003__g010243	NA	hypothetical protein	50	1	441	79	10.1833	98.75	8.95692	0.00524492	1	0.114866	7	6	1	0.125	0.125
g011815_000006__g011815	NA	hypothetical protein	50	1	441	79	10.1833	98.75	8.95692	0.00524492	1	0.114866	11	10	1	0.0117188	0.0117188
g002558__g002558	NA	hypothetical protein	50	2	441	78	10.1833	97.5	4.42177	0.0214016	1	0.24143	17	16	2	0.000274658	0.00234985
g008382_000004__g008382	cusS	Sensor histidine kinase CusS	49	0	442	80	9.97963	100	inf	0.000810665	1	0.0369896	10	10	0	0.00195312	0.00195312
g014509_000006__g014509	NA	hypothetical protein	49	0	442	80	9.97963	100	inf	0.000810665	1	0.0369896	10	10	0	0.00195312	0.00195312
g015107_000006__g015107	NA	hypothetical protein	49	0	442	80	9.97963	100	inf	0.000810665	1	0.0369896	10	10	0	0.00195312	0.00195312
g002177_000002__g002177	ant1	Streptomycin 3''-adenylyltransferase	49	1	442	79	9.97963	98.75	8.75792	0.00531733	1	0.114866	11	10	1	0.0117188	0.0117188
g002307_1_000002__g002307_1	NA	hypothetical protein	49	1	442	79	9.97963	98.75	8.75792	0.00531733	1	0.114866	15	14	1	0.000976562	0.000976562
g002766_2_000014__g002766_2	NA	hypothetical protein	49	1	442	79	9.97963	98.75	8.75792	0.00531733	1	0.114866	10	9	1	0.0214844	0.0214844
g004630_000004__g004630	NA	hypothetical protein	49	1	442	79	9.97963	98.75	8.75792	0.00531733	1	0.114866	7	6	1	0.125	0.125
g006240_000002__g006240	NA	hypothetical protein	49	1	442	79	9.97963	98.75	8.75792	0.00531733	1	0.114866	7	6	1	0.125	0.125
g008192_000005__g008192	NA	hypothetical protein	49	1	442	79	9.97963	98.75	8.75792	0.00531733	1	0.114866	7	6	1	0.125	0.125
g015249_000006__g015249	NA	hypothetical protein	49	1	442	79	9.97963	98.75	8.75792	0.00531733	1	0.114866	10	9	1	0.0214844	0.0214844
g015797_000006__g015797	NA	hypothetical protein	49	1	442	79	9.97963	98.75	8.75792	0.00531733	1	0.114866	10	9	1	0.0214844	0.0214844
g016748_000006__g016748	NA	hypothetical protein	49	1	442	79	9.97963	98.75	8.75792	0.00531733	1	0.114866	10	9	1	0.0214844	0.0214844
g017810_000006__g017810	NA	hypothetical protein	49	1	442	79	9.97963	98.75	8.75792	0.00531733	1	0.114866	10	9	1	0.0214844	0.0214844
g002058__g002058	NA	hypothetical protein	49	16	442	64	9.97963	80	0.443439	0.0131966	1	0.210482	20	12	11	0.503445	0.823803
g006270_000004__g006270	NA	hypothetical protein	48	1	443	79	9.77597	98.75	8.55982	0.0083137	1	0.159276	7	6	1	0.125	0.125
g001485_1_000001__g001485_1	NA	hypothetical protein	48	2	443	78	9.77597	97.5	4.22573	0.0316881	1	0.324066	8	7	2	0.0703125	0.289062
g006974_1_000007__g006974_1	NA	hypothetical protein	48	2	443	78	9.77597	97.5	4.22573	0.0316881	1	0.324066	11	10	2	0.0117188	0.0654297
g009899_000005__g009899	NA	hypothetical protein	48	2	443	78	9.77597	97.5	4.22573	0.0316881	1	0.324066	16	15	2	0.000518799	0.00418091
g006213_000002__g006213	NA	hypothetical protein	47	2	444	78	9.5723	97.5	4.12838	0.0318634	1	0.325689	12	10	2	0.0385742	0.0385742
g012394_000006__g012394	NA	hypothetical protein	47	14	444	66	9.5723	82.5	0.499035	0.0484741	1	0.441446	14	12	6	0.0129395	0.790527
g007062_000006__g007062	NA	hypothetical protein	46	0	445	80	9.36864	100	inf	0.00131837	1	0.0539024	10	10	0	0.00195312	0.00195312
g001981__g001981	NA	hypothetical protein	46	1	445	79	9.36864	98.75	8.16629	0.00828383	1	0.159276	12	11	1	0.00634766	0.00634766
g001696_000004__g001696	NA	hypothetical protein	46	2	445	78	9.36864	97.5	4.03146	0.0476151	1	0.436549	19	17	2	0.000728607	0.000728607
g002944__g002944	NA	hypothetical protein	46	2	445	78	9.36864	97.5	4.03146	0.0476151	1	0.436549	14	13	2	0.00183105	0.0129395
g003285_000002__g003285	acr3	Arsenical-resistance protein Acr3	46	2	445	78	9.36864	97.5	4.03146	0.0476151	1	0.436549	15	13	2	0.00738525	0.00738525
g004485_000003__g004485	NA	hypothetical protein	46	2	445	78	9.36864	97.5	4.03146	0.0476151	1	0.436549	11	9	2	0.0654297	0.0654297
g001478_000001__g001478	NA	hypothetical protein	46	17	445	63	9.36864	78.75	0.38308	0.00344359	1	0.0863805	25	20	10	0.00407732	0.424356
g000812_000001__g000812	NA	hypothetical protein	45	2	446	78	9.16497	97.5	3.93498	0.0469349	1	0.431521	11	9	2	0.0654297	0.0654297
g001107_1_000005__g001107_1	NA	hypothetical protein	44	1	447	79	8.9613	98.75	7.77629	0.0126937	1	0.204619	11	11	1	0.000976562	0.0117188
g001215_1_000002__g001215_1	NA	hypothetical protein	44	1	447	79	8.9613	98.75	7.77629	0.0126937	1	0.204619	12	11	1	0.00634766	0.00634766
g002505_000005__g002505	NA	hypothetical protein	44	1	447	79	8.9613	98.75	7.77629	0.0126937	1	0.204619	25	24	1	1.54972e-06	1.54972e-06
g002809_000004__g002809	NA	hypothetical protein	44	1	447	79	8.9613	98.75	7.77629	0.0126937	1	0.204619	13	12	1	0.00341797	0.00341797
g004667_000005__g004667	NA	hypothetical protein	43	0	448	80	8.75764	100	inf	0.00213588	1	0.0704556	25	25	0	5.96046e-08	5.96046e-08
g009011__g009011	NA	hypothetical protein	43	0	448	80	8.75764	100	inf	0.00213588	1	0.0704556	7	7	0	0.015625	0.015625
g009637_000005__g009637	NA	hypothetical protein	43	0	448	80	8.75764	100	inf	0.00213588	1	0.0704556	8	8	0	0.0078125	0.0078125
g001677_1_000001__g001677_1	ftsH	ATP-dependent zinc metalloprotease FtsH	43	1	448	79	8.75764	98.75	7.58259	0.0128306	1	0.205646	11	10	1	0.0117188	0.0117188
g008967_000005__g008967	NA	hypothetical protein	43	1	448	79	8.75764	98.75	7.58259	0.0128306	1	0.205646	27	26	1	4.17233e-07	4.17233e-07
g001406_000002__g001406	NA	hypothetical protein	43	13	448	67	8.75764	83.75	0.494677	0.043381	1	0.405288	17	11	7	0.332306	0.629059
g006239_000004__g006239	NA	hypothetical protein	43	14	448	66	8.75764	82.5	0.452487	0.0248955	1	0.268565	22	15	8	0.133801	0.286279
g001497__g001497	NA	hypothetical protein	42	0	449	80	8.55397	100	inf	0.0021074	1	0.0704556	12	12	0	0.000488281	0.000488281
g010154_000005__g010154	NA	hypothetical protein	42	0	449	80	8.55397	100	inf	0.0021074	1	0.0704556	10	10	0	0.00195312	0.00195312
g003555_000001__g003555	NA	hypothetical protein	42	1	449	79	8.55397	98.75	7.38976	0.0198937	1	0.232322	8	7	1	0.0703125	0.0703125
g001801__g001801	NA	hypothetical protein	41	1	450	79	8.35031	98.75	7.19778	0.0195739	1	0.229132	11	10	1	0.0117188	0.0117188
g008577__g008577	dmlR	HTH-type transcriptional regulator DmlR	41	1	450	79	8.35031	98.75	7.19778	0.0195739	1	0.229132	9	9	1	0.00390625	0.0390625
g002916_000005__g002916	NA	hypothetical protein	41	13	450	67	8.35031	83.75	0.469573	0.0370231	1	0.365678	25	18	9	0.0432853	0.229523
g003765_000005__g003765	NA	hypothetical protein	41	13	450	67	8.35031	83.75	0.469573	0.0370231	1	0.365678	23	17	9	0.0346897	0.404873
g001544_000005__g001544	NA	hypothetical protein	41	14	450	66	8.35031	82.5	0.429524	0.0221795	1	0.24671	24	17	10	0.0639147	0.541256
g001729__g001729	NA	hypothetical protein	41	14	450	66	8.35031	82.5	0.429524	0.0221795	1	0.24671	24	17	10	0.0639147	0.541256
g002004__g002004	NA	hypothetical protein	41	14	450	66	8.35031	82.5	0.429524	0.0221795	1	0.24671	24	17	10	0.0639147	0.541256
g003407_000005__g003407	NA	hypothetical protein	41	14	450	66	8.35031	82.5	0.429524	0.0221795	1	0.24671	24	17	10	0.0639147	0.541256
g010792_000006__g010792	NA	hypothetical protein	41	14	450	66	8.35031	82.5	0.429524	0.0221795	1	0.24671	24	17	10	0.0639147	0.541256
g018013_000006__g018013	NA	hypothetical protein	41	14	450	66	8.35031	82.5	0.429524	0.0221795	1	0.24671	24	17	10	0.0639147	0.541256
g002993_000002__g002993	NA	hypothetical protein	40	0	451	80	8.14664	100	inf	0.00344802	1	0.0863805	10	10	0	0.00195312	0.00195312
g009101_000002__g009101	NA	hypothetical protein	40	0	451	80	8.14664	100	inf	0.00344802	1	0.0863805	9	9	0	0.00390625	0.00390625
g016464_000006__g016464	NA	hypothetical protein	40	0	451	80	8.14664	100	inf	0.00344802	1	0.0863805	6	6	0	0.03125	0.03125
g000681_3__g000681_3	NA	hypothetical protein	40	1	451	79	8.14664	98.75	7.00665	0.0197556	1	0.230846	14	13	1	0.00183105	0.00183105
g002877__g002877	NA	hypothetical protein	40	1	451	79	8.14664	98.75	7.00665	0.0197556	1	0.230846	12	11	1	0.00634766	0.00634766
g007929_000005__g007929	NA	hypothetical protein	40	1	451	79	8.14664	98.75	7.00665	0.0197556	1	0.230846	9	8	1	0.0390625	0.0390625
g004828_000003__g004828	NA	hypothetical protein	40	14	451	66	8.14664	82.5	0.418118	0.0127336	1	0.204926	24	17	10	0.0639147	0.541256
g009715_000005__g009715	NA	hypothetical protein	40	14	451	66	8.14664	82.5	0.418118	0.0127336	1	0.204926	24	17	10	0.0639147	0.541256
g002541_000003__g002541	chqB	Maleylacetate reductase	40	17	451	63	8.14664	78.75	0.328681	0.000940819	1	0.0403097	15	13	6	0.00738525	0.607239
g005107_000005__g005107	puuC	NADP/NAD-dependent aldehyde dehydrogenase PuuC	40	17	451	63	8.14664	78.75	0.328681	0.000940819	1	0.0403097	15	13	6	0.00738525	0.607239
g005145_000004__g005145	NA	hypothetical protein	40	17	451	63	8.14664	78.75	0.328681	0.000940819	1	0.0403097	15	13	6	0.00738525	0.607239
g005160_000003__g005160	bepA	Beta-barrel assembly-enhancing protease	40	17	451	63	8.14664	78.75	0.328681	0.000940819	1	0.0403097	15	13	6	0.00738525	0.607239
g006379_000003__g006379	NA	hypothetical protein	40	17	451	63	8.14664	78.75	0.328681	0.000940819	1	0.0403097	15	13	6	0.00738525	0.607239
g006437_000003__g006437	NA	hypothetical protein	40	17	451	63	8.14664	78.75	0.328681	0.000940819	1	0.0403097	15	13	6	0.00738525	0.607239
g006724_000004__g006724	NA	hypothetical protein	40	17	451	63	8.14664	78.75	0.328681	0.000940819	1	0.0403097	15	13	6	0.00738525	0.607239
g008067_000005__g008067	NA	hypothetical protein	40	17	451	63	8.14664	78.75	0.328681	0.000940819	1	0.0403097	15	13	6	0.00738525	0.607239
g008498_000005__g008498	dmlR	HTH-type transcriptional regulator DmlR	40	17	451	63	8.14664	78.75	0.328681	0.000940819	1	0.0403097	15	13	6	0.00738525	0.607239
g003671_2_000010__g003671_2	NA	hypothetical protein	39	0	452	80	7.94297	100	inf	0.00341065	1	0.085882	16	16	0	3.05176e-05	3.05176e-05
g004565_000001__g004565	NA	hypothetical protein	39	0	452	80	7.94297	100	inf	0.00341065	1	0.085882	6	6	0	0.03125	0.03125
g013856_000006__g013856	NA	hypothetical protein	39	0	452	80	7.94297	100	inf	0.00341065	1	0.085882	7	7	0	0.015625	0.015625
g017520_000006__g017520	NA	hypothetical protein	39	0	452	80	7.94297	100	inf	0.00341065	1	0.085882	8	8	0	0.0078125	0.0078125
g001490_000001__g001490	xerC	Tyrosine recombinase XerC	39	1	452	79	7.94297	98.75	6.81637	0.0304943	1	0.313651	13	12	1	0.00341797	0.00341797
g001775_2_000007__g001775_2	NA	hypothetical protein	39	1	452	79	7.94297	98.75	6.81637	0.0304943	1	0.313651	16	15	1	0.000518799	0.000518799
g004883_000003__g004883	NA	hypothetical protein	39	1	452	79	7.94297	98.75	6.81637	0.0304943	1	0.313651	7	6	1	0.125	0.125
g005010_000005__g005010	NA	Tn3 family transposase IS1071	39	1	452	79	7.94297	98.75	6.81637	0.0304943	1	0.313651	7	6	1	0.125	0.125
g005707_2_000003__g005707_2	NA	hypothetical protein	38	0	453	80	7.73931	100	inf	0.00581559	1	0.120262	10	10	0	0.00195312	0.00195312
g005880_000002__g005880	NA	hypothetical protein	38	0	453	80	7.73931	100	inf	0.00581559	1	0.120262	8	8	0	0.0078125	0.0078125
g001310_000005__g001310	NA	hypothetical protein	38	1	453	79	7.73931	98.75	6.62693	0.0300016	1	0.311681	22	21	1	1.09673e-05	1.09673e-05
g004740_000005__g004740	NA	hypothetical protein	38	1	453	79	7.73931	98.75	6.62693	0.0300016	1	0.311681	11	10	1	0.0117188	0.0117188
g009049_000005__g009049	NA	hypothetical protein	38	1	453	79	7.73931	98.75	6.62693	0.0300016	1	0.311681	6	5	1	0.21875	0.21875
g017065_000006__g017065	NA	hypothetical protein	38	1	453	79	7.73931	98.75	6.62693	0.0300016	1	0.311681	5	4	1	0.375	0.375
g001454_2_000017__g001454_2	atsA	Arylsulfatase	38	17	453	63	7.73931	78.75	0.310869	0.000671416	1	0.0327644	15	13	6	0.00738525	0.607239
g002132_1_000010__g002132_1	NA	hypothetical protein	37	0	454	80	7.53564	100	inf	0.00554791	1	0.115211	9	9	0	0.00390625	0.00390625
g003266_2_000003__g003266_2	gpFI	Putative prophage major tail sheath protein	37	0	454	80	7.53564	100	inf	0.00554791	1	0.115211	15	15	0	6.10352e-05	6.10352e-05
g016844_000006__g016844	NA	hypothetical protein	37	0	454	80	7.53564	100	inf	0.00554791	1	0.115211	6	6	0	0.03125	0.03125
g002528__g002528	NA	hypothetical protein	37	1	454	79	7.53564	98.75	6.43833	0.0302339	1	0.313651	9	8	1	0.0390625	0.0390625
g000501_4_000094__g000501_4	NA	hypothetical protein	36	0	455	80	7.33198	100	inf	0.00550209	1	0.114866	15	15	0	6.10352e-05	6.10352e-05
g001072_3_000046__g001072_3	NA	hypothetical protein	36	0	455	80	7.33198	100	inf	0.00550209	1	0.114866	15	15	0	6.10352e-05	6.10352e-05
g001157_3_000023__g001157_3	NA	hypothetical protein	36	0	455	80	7.33198	100	inf	0.00550209	1	0.114866	15	15	0	6.10352e-05	6.10352e-05
g001260_3_000039__g001260_3	NA	hypothetical protein	36	0	455	80	7.33198	100	inf	0.00550209	1	0.114866	15	15	0	6.10352e-05	6.10352e-05
g002131__g002131	NA	hypothetical protein	36	0	455	80	7.33198	100	inf	0.00550209	1	0.114866	10	10	0	0.00195312	0.00195312
g002849_000004__g002849	NA	hypothetical protein	36	0	455	80	7.33198	100	inf	0.00550209	1	0.114866	15	15	0	6.10352e-05	6.10352e-05
g003013_000005__g003013	NA	hypothetical protein	36	0	455	80	7.33198	100	inf	0.00550209	1	0.114866	15	15	0	6.10352e-05	6.10352e-05
g003503_1_000001__g003503_1	NA	hypothetical protein	36	0	455	80	7.33198	100	inf	0.00550209	1	0.114866	12	12	0	0.000488281	0.000488281
g003520_1_000003__g003520_1	NA	hypothetical protein	36	0	455	80	7.33198	100	inf	0.00550209	1	0.114866	9	9	0	0.00390625	0.00390625
g003703_2_000009__g003703_2	NA	hypothetical protein	36	0	455	80	7.33198	100	inf	0.00550209	1	0.114866	15	15	0	6.10352e-05	6.10352e-05
g004234_2_000016__g004234_2	NA	hypothetical protein	36	0	455	80	7.33198	100	inf	0.00550209	1	0.114866	15	15	0	6.10352e-05	6.10352e-05
g004531_000005__g004531	NA	hypothetical protein	36	0	455	80	7.33198	100	inf	0.00550209	1	0.114866	9	9	0	0.00390625	0.00390625
g004571_2_000011__g004571_2	NA	hypothetical protein	36	0	455	80	7.33198	100	inf	0.00550209	1	0.114866	15	15	0	6.10352e-05	6.10352e-05
g004653_2_000015__g004653_2	NA	hypothetical protein	36	0	455	80	7.33198	100	inf	0.00550209	1	0.114866	15	15	0	6.10352e-05	6.10352e-05
g004836_000005__g004836	NA	hypothetical protein	36	0	455	80	7.33198	100	inf	0.00550209	1	0.114866	15	15	0	6.10352e-05	6.10352e-05
g005694_000005__g005694	NA	hypothetical protein	36	0	455	80	7.33198	100	inf	0.00550209	1	0.114866	15	15	0	6.10352e-05	6.10352e-05
g006258_000002__g006258	NA	hypothetical protein	36	0	455	80	7.33198	100	inf	0.00550209	1	0.114866	9	9	0	0.00390625	0.00390625
g006279_000005__g006279	NA	hypothetical protein	36	0	455	80	7.33198	100	inf	0.00550209	1	0.114866	15	15	0	6.10352e-05	6.10352e-05
g006962_000005__g006962	NA	hypothetical protein	36	0	455	80	7.33198	100	inf	0.00550209	1	0.114866	15	15	0	6.10352e-05	6.10352e-05
g007200_000005__g007200	NA	hypothetical protein	36	0	455	80	7.33198	100	inf	0.00550209	1	0.114866	15	15	0	6.10352e-05	6.10352e-05
g008745_000004__g008745	NA	hypothetical protein	36	0	455	80	7.33198	100	inf	0.00550209	1	0.114866	9	9	0	0.00390625	0.00390625
g009790_000003__g009790	NA	hypothetical protein	36	0	455	80	7.33198	100	inf	0.00550209	1	0.114866	15	15	0	6.10352e-05	6.10352e-05
g011574_000006__g011574	NA	hypothetical protein	36	0	455	80	7.33198	100	inf	0.00550209	1	0.114866	15	15	0	6.10352e-05	6.10352e-05
g013628_000006__g013628	NA	hypothetical protein	36	0	455	80	7.33198	100	inf	0.00550209	1	0.114866	15	15	0	6.10352e-05	6.10352e-05
g015553_000006__g015553	NA	hypothetical protein	36	0	455	80	7.33198	100	inf	0.00550209	1	0.114866	15	15	0	6.10352e-05	6.10352e-05
g015689_000006__g015689	NA	hypothetical protein	36	0	455	80	7.33198	100	inf	0.00550209	1	0.114866	12	12	0	0.000488281	0.000488281
g015794_000006__g015794	NA	hypothetical protein	36	0	455	80	7.33198	100	inf	0.00550209	1	0.114866	12	12	0	0.000488281	0.000488281
g016463_000006__g016463	NA	hypothetical protein	36	0	455	80	7.33198	100	inf	0.00550209	1	0.114866	15	15	0	6.10352e-05	6.10352e-05
g016746_000006__g016746	NA	hypothetical protein	36	0	455	80	7.33198	100	inf	0.00550209	1	0.114866	15	15	0	6.10352e-05	6.10352e-05
g019281_000006__g019281	NA	hypothetical protein	36	0	455	80	7.33198	100	inf	0.00550209	1	0.114866	15	15	0	6.10352e-05	6.10352e-05
g000816_3__g000816_3	NA	hypothetical protein	36	1	455	79	7.33198	98.75	6.25055	0.0464512	1	0.427272	13	12	1	0.00341797	0.00341797
g002186_000005__g002186	NA	hypothetical protein	36	1	455	79	7.33198	98.75	6.25055	0.0464512	1	0.427272	14	14	1	0.00012207	0.00183105
g003909_000002__g003909	smc	Chromosome partition protein Smc	36	1	455	79	7.33198	98.75	6.25055	0.0464512	1	0.427272	9	9	1	0.00390625	0.0390625
g001220_2_000004__g001220_2	modE	hypothetical protein	36	12	455	68	7.33198	85	0.448352	0.0293391	1	0.305444	17	14	6	0.0127258	0.332306
g005220_000003__g005220	NA	hypothetical protein	35	0	456	80	7.12831	100	inf	0.00929496	1	0.159276	3	3	0	0.25	0.25
g003304__g003304	traC	hypothetical protein	35	1	456	79	7.12831	98.75	6.0636	0.0457003	1	0.422937	11	10	1	0.0117188	0.0117188
g003517_000003__g003517	relE	mRNA interferase toxin RelE	35	1	456	79	7.12831	98.75	6.0636	0.0457003	1	0.422937	7	6	1	0.125	0.125
g007342_000001__g007342	der	GTPase Der	35	1	456	79	7.12831	98.75	6.0636	0.0457003	1	0.422937	9	9	1	0.00390625	0.0390625
g008433_000005__g008433	NA	hypothetical protein	35	1	456	79	7.12831	98.75	6.0636	0.0457003	1	0.422937	3	2	1	1	1
g008754_000006__g008754	NA	hypothetical protein	35	1	456	79	7.12831	98.75	6.0636	0.0457003	1	0.422937	3	2	1	1	1
g000545_7__g000545_7	rcsC	Sensor histidine kinase RcsC	35	13	456	67	7.12831	83.75	0.39558	0.0143664	1	0.221418	11	5	7	0.548828	1
g003007_000001__g003007	NA	hypothetical protein	34	0	457	80	6.92464	100	inf	0.00889978	1	0.159276	9	9	0	0.00390625	0.00390625
g003128_000003__g003128	NA	hypothetical protein	34	0	457	80	6.92464	100	inf	0.00889978	1	0.159276	9	9	0	0.00390625	0.00390625
g003273_000001__g003273	recF	DNA replication and repair protein RecF	34	0	457	80	6.92464	100	inf	0.00889978	1	0.159276	9	9	0	0.00390625	0.00390625
g003520_2_000004__g003520_2	NA	hypothetical protein	34	0	457	80	6.92464	100	inf	0.00889978	1	0.159276	8	8	0	0.0078125	0.0078125
g003798_000005__g003798	NA	Tn3 family transposase	34	0	457	80	6.92464	100	inf	0.00889978	1	0.159276	9	9	0	0.00390625	0.00390625
g004892_000001__g004892	NA	hypothetical protein	34	0	457	80	6.92464	100	inf	0.00889978	1	0.159276	9	9	0	0.00390625	0.00390625
g005389_000001__g005389	NA	hypothetical protein	34	0	457	80	6.92464	100	inf	0.00889978	1	0.159276	8	8	0	0.0078125	0.0078125
g006646_000005__g006646	NA	hypothetical protein	34	0	457	80	6.92464	100	inf	0.00889978	1	0.159276	10	10	0	0.00195312	0.00195312
g008254_000005__g008254	NA	hypothetical protein	34	0	457	80	6.92464	100	inf	0.00889978	1	0.159276	2	2	0	0.5	0.5
g001359_1_000006__g001359_1	blm	Metallo-beta-lactamase type 2	34	1	457	79	6.92464	98.75	5.87746	0.0459807	1	0.423737	9	9	1	0.00390625	0.0390625
g002234_000005__g002234	NA	hypothetical protein	34	1	457	79	6.92464	98.75	5.87746	0.0459807	1	0.423737	9	8	1	0.0390625	0.0390625
g002777_000005__g002777	NA	hypothetical protein	34	1	457	79	6.92464	98.75	5.87746	0.0459807	1	0.423737	17	16	1	0.000274658	0.000274658
g004251__g004251	ftsH	ATP-dependent zinc metalloprotease FtsH	34	1	457	79	6.92464	98.75	5.87746	0.0459807	1	0.423737	11	11	1	0.000976562	0.0117188
g006944_000005__g006944	NA	hypothetical protein	34	1	457	79	6.92464	98.75	5.87746	0.0459807	1	0.423737	3	2	1	1	1
g008582_000005__g008582	NA	hypothetical protein	34	1	457	79	6.92464	98.75	5.87746	0.0459807	1	0.423737	3	2	1	1	1
g009057_000006__g009057	NA	hypothetical protein	34	1	457	79	6.92464	98.75	5.87746	0.0459807	1	0.423737	3	2	1	1	1
g010075_000003__g010075	NA	hypothetical protein	34	1	457	79	6.92464	98.75	5.87746	0.0459807	1	0.423737	3	3	1	0.25	1
g011370_000006__g011370	NA	hypothetical protein	34	1	457	79	6.92464	98.75	5.87746	0.0459807	1	0.423737	8	8	1	0.0078125	0.0703125
g003566_000003__g003566	NA	hypothetical protein	34	13	457	67	6.92464	83.75	0.383437	0.0134533	1	0.213882	24	16	9	0.15159	0.307456
g003586_000003__g003586	NA	hypothetical protein	33	0	458	80	6.72098	100	inf	0.00884948	1	0.159276	6	6	0	0.03125	0.03125
g003960_000001__g003960	NA	hypothetical protein	33	0	458	80	6.72098	100	inf	0.00884948	1	0.159276	8	8	0	0.0078125	0.0078125
g005158_000002__g005158	NA	hypothetical protein	33	0	458	80	6.72098	100	inf	0.00884948	1	0.159276	8	8	0	0.0078125	0.0078125
g007916_000006__g007916	legI	N%2CN'-diacetyllegionaminic acid synthase	33	0	458	80	6.72098	100	inf	0.00884948	1	0.159276	3	3	0	0.25	0.25
g012324_000006__g012324	legG	GDP/UDP-N%2CN'-diacetylbacillosamine 2-epimerase (hydrolyzing)	33	0	458	80	6.72098	100	inf	0.00884948	1	0.159276	3	3	0	0.25	0.25
g012334_000006__g012334	epsN	Putative pyridoxal phosphate-dependent aminotransferase EpsN	33	0	458	80	6.72098	100	inf	0.00884948	1	0.159276	3	3	0	0.25	0.25
g012346_000006__g012346	NA	hypothetical protein	33	0	458	80	6.72098	100	inf	0.00884948	1	0.159276	3	3	0	0.25	0.25
g012811_000006__g012811	cugP	UTP--glucose-1-phosphate uridylyltransferase	33	0	458	80	6.72098	100	inf	0.00884948	1	0.159276	3	3	0	0.25	0.25
g012987_000006__g012987	iolG	Inositol 2-dehydrogenase/D-chiro-inositol 3-dehydrogenase	33	0	458	80	6.72098	100	inf	0.00884948	1	0.159276	3	3	0	0.25	0.25
g013133_000006__g013133	strE	dTDP-glucose 4%2C6-dehydratase	33	0	458	80	6.72098	100	inf	0.00884948	1	0.159276	3	3	0	0.25	0.25
g013576_000006__g013576	NA	hypothetical protein	33	0	458	80	6.72098	100	inf	0.00884948	1	0.159276	3	3	0	0.25	0.25
g014022_000006__g014022	NA	hypothetical protein	33	0	458	80	6.72098	100	inf	0.00884948	1	0.159276	3	3	0	0.25	0.25
g018517_000006__g018517	hisH	Imidazole glycerol phosphate synthase subunit HisH	33	0	458	80	6.72098	100	inf	0.00884948	1	0.159276	3	3	0	0.25	0.25
g019029_000006__g019029	legF	CMP-N%2CN'-diacetyllegionaminic acid synthase	33	0	458	80	6.72098	100	inf	0.00884948	1	0.159276	3	3	0	0.25	0.25
g019282_000006__g019282	epsM	Putative acetyltransferase EpsM	33	0	458	80	6.72098	100	inf	0.00884948	1	0.159276	3	3	0	0.25	0.25
g001334__g001334	NA	hypothetical protein	33	12	458	68	6.72098	85	0.408297	0.0220647	1	0.246473	20	13	7	0.263176	0.263176
g001420_000005__g001420	NA	hypothetical protein	33	12	458	68	6.72098	85	0.408297	0.0220647	1	0.246473	27	19	10	0.052239	0.247789
g007261_000002__g007261	NA	hypothetical protein	32	0	459	80	6.51731	100	inf	0.0148152	1	0.227578	9	9	0	0.00390625	0.00390625
g009083_000002__g009083	NA	hypothetical protein	32	0	459	80	6.51731	100	inf	0.0148152	1	0.227578	6	6	0	0.03125	0.03125
g014755_000006__g014755	linX	2%2C5-dichloro-2%2C5-cyclohexadiene-1%2C4-diol dehydrogenase LinX	32	0	459	80	6.51731	100	inf	0.0148152	1	0.227578	3	3	0	0.25	0.25
g001240_1_000004__g001240_1	NA	hypothetical protein	32	13	459	67	6.51731	83.75	0.35931	0.00599502	1	0.123583	19	12	7	0.359283	0.359283
g002205_1_000005__g002205_1	NA	hypothetical protein	31	0	460	80	6.31365	100	inf	0.0142382	1	0.220099	23	23	0	2.38419e-07	2.38419e-07
g003432_000002__g003432	paeR7IR	Type-2 restriction enzyme PaeR7I	31	0	460	80	6.31365	100	inf	0.0142382	1	0.220099	7	7	0	0.015625	0.015625
g003669_000003__g003669	NA	hypothetical protein	31	0	460	80	6.31365	100	inf	0.0142382	1	0.220099	8	8	0	0.0078125	0.0078125
g003791__g003791	der	hypothetical protein	31	0	460	80	6.31365	100	inf	0.0142382	1	0.220099	6	6	0	0.03125	0.03125
g005605__g005605	xseA	Exodeoxyribonuclease 7 large subunit	31	0	460	80	6.31365	100	inf	0.0142382	1	0.220099	6	6	0	0.03125	0.03125
g006097_000004__g006097	NA	hypothetical protein	31	0	460	80	6.31365	100	inf	0.0142382	1	0.220099	8	8	0	0.0078125	0.0078125
g008390__g008390	NA	hypothetical protein	31	0	460	80	6.31365	100	inf	0.0142382	1	0.220099	8	8	0	0.0078125	0.0078125
g011654_000006__g011654	NA	hypothetical protein	31	0	460	80	6.31365	100	inf	0.0142382	1	0.220099	5	5	0	0.0625	0.0625
g011864_000006__g011864	NA	hypothetical protein	31	0	460	80	6.31365	100	inf	0.0142382	1	0.220099	10	10	0	0.00195312	0.00195312
g012675_000006__g012675	NA	hypothetical protein	31	0	460	80	6.31365	100	inf	0.0142382	1	0.220099	5	5	0	0.0625	0.0625
g012681_000006__g012681	rnlA	mRNA endoribonuclease toxin LS	31	0	460	80	6.31365	100	inf	0.0142382	1	0.220099	5	5	0	0.0625	0.0625
g012706_000006__g012706	NA	hypothetical protein	31	0	460	80	6.31365	100	inf	0.0142382	1	0.220099	5	5	0	0.0625	0.0625
g015653_000006__g015653	NA	hypothetical protein	31	0	460	80	6.31365	100	inf	0.0142382	1	0.220099	5	5	0	0.0625	0.0625
g017245_000006__g017245	NA	hypothetical protein	31	0	460	80	6.31365	100	inf	0.0142382	1	0.220099	5	5	0	0.0625	0.0625
g018065_000006__g018065	NA	hypothetical protein	31	0	460	80	6.31365	100	inf	0.0142382	1	0.220099	5	5	0	0.0625	0.0625
g018197_000006__g018197	NA	hypothetical protein	31	0	460	80	6.31365	100	inf	0.0142382	1	0.220099	5	5	0	0.0625	0.0625
g018742_000006__g018742	NA	hypothetical protein	31	0	460	80	6.31365	100	inf	0.0142382	1	0.220099	5	5	0	0.0625	0.0625
g019134_000006__g019134	NA	hypothetical protein	31	0	460	80	6.31365	100	inf	0.0142382	1	0.220099	5	5	0	0.0625	0.0625
g019396_000006__g019396	NA	hypothetical protein	31	0	460	80	6.31365	100	inf	0.0142382	1	0.220099	5	5	0	0.0625	0.0625
g019443_000006__g019443	glnH	ABC transporter glutamine-binding protein GlnH	31	0	460	80	6.31365	100	inf	0.0142382	1	0.220099	5	5	0	0.0625	0.0625
g002032__g002032	NA	hypothetical protein	31	11	460	69	6.31365	86.25	0.422727	0.033666	1	0.343222	22	18	5	0.00434351	0.0169005
g000525_2_000045__g000525_2	NA	hypothetical protein	31	12	460	68	6.31365	85	0.381884	0.0110392	1	0.180877	19	14	7	0.0635681	0.359283
g001494_000002__g001494	NA	hypothetical protein	31	15	460	65	6.31365	81.25	0.292029	0.000613117	1	0.0302973	33	21	13	0.162756	0.296206
g001541_1_000007__g001541_1	NA	hypothetical protein	30	0	461	80	6.10998	100	inf	0.0141944	1	0.220099	5	5	0	0.0625	0.0625
g003124_1_000001__g003124_1	NA	hypothetical protein	30	0	461	80	6.10998	100	inf	0.0141944	1	0.220099	9	9	0	0.00390625	0.00390625
g005277_000001__g005277	NA	hypothetical protein	30	0	461	80	6.10998	100	inf	0.0141944	1	0.220099	5	5	0	0.0625	0.0625
g016955_000006__g016955	NA	hypothetical protein	30	0	461	80	6.10998	100	inf	0.0141944	1	0.220099	5	5	0	0.0625	0.0625
g018269_000006__g018269	NA	hypothetical protein	30	0	461	80	6.10998	100	inf	0.0141944	1	0.220099	10	10	0	0.00195312	0.00195312
g005408_000001__g005408	NA	hypothetical protein	29	0	462	80	5.90631	100	inf	0.0235588	1	0.255547	5	5	0	0.0625	0.0625
g009823_000005__g009823	NA	hypothetical protein	29	0	462	80	5.90631	100	inf	0.0235588	1	0.255547	10	10	0	0.00195312	0.00195312
g012356_000006__g012356	NA	IS200/IS605 family transposase ISPa18	29	0	462	80	5.90631	100	inf	0.0235588	1	0.255547	5	5	0	0.0625	0.0625
g018236_000006__g018236	NA	hypothetical protein	29	0	462	80	5.90631	100	inf	0.0235588	1	0.255547	3	3	0	0.25	0.25
g003133_000002__g003133	paeR7IM	Modification methylase PaeR7I	28	0	463	80	5.70265	100	inf	0.0227255	1	0.248981	6	6	0	0.03125	0.03125
g006934__g006934	NA	hypothetical protein	28	0	463	80	5.70265	100	inf	0.0227255	1	0.248981	4	4	0	0.125	0.125
g008060_000005__g008060	NA	hypothetical protein	28	0	463	80	5.70265	100	inf	0.0227255	1	0.248981	9	9	0	0.00390625	0.00390625
g016954_000006__g016954	rnlB	Antitoxin RnlB	28	0	463	80	5.70265	100	inf	0.0227255	1	0.248981	5	5	0	0.0625	0.0625
g003138_000001__g003138	NA	hypothetical protein	27	0	464	80	5.49898	100	inf	0.0227115	1	0.248981	4	4	0	0.125	0.125
g006165_000003__g006165	NA	hypothetical protein	27	0	464	80	5.49898	100	inf	0.0227115	1	0.248981	3	3	0	0.25	0.25
g007180_000006__g007180	NA	hypothetical protein	27	0	464	80	5.49898	100	inf	0.0227115	1	0.248981	9	9	0	0.00390625	0.00390625
g009671_000004__g009671	NA	hypothetical protein	27	0	464	80	5.49898	100	inf	0.0227115	1	0.248981	5	5	0	0.0625	0.0625
g009824_000003__g009824	NA	hypothetical protein	27	0	464	80	5.49898	100	inf	0.0227115	1	0.248981	8	8	0	0.0078125	0.0078125
g010105_000005__g010105	NA	hypothetical protein	27	0	464	80	5.49898	100	inf	0.0227115	1	0.248981	8	8	0	0.0078125	0.0078125
g010879_000006__g010879	NA	hypothetical protein	27	0	464	80	5.49898	100	inf	0.0227115	1	0.248981	4	4	0	0.125	0.125
g011152_000006__g011152	NA	hypothetical protein	27	0	464	80	5.49898	100	inf	0.0227115	1	0.248981	4	4	0	0.125	0.125
g013396_000006__g013396	NA	hypothetical protein	27	0	464	80	5.49898	100	inf	0.0227115	1	0.248981	4	4	0	0.125	0.125
g013553_000006__g013553	NA	hypothetical protein	27	0	464	80	5.49898	100	inf	0.0227115	1	0.248981	9	9	0	0.00390625	0.00390625
g014756_000006__g014756	ant1	Streptomycin 3''-adenylyltransferase	27	0	464	80	5.49898	100	inf	0.0227115	1	0.248981	4	4	0	0.125	0.125
g018574_000006__g018574	NA	hypothetical protein	27	0	464	80	5.49898	100	inf	0.0227115	1	0.248981	4	4	0	0.125	0.125
g013421_000006__g013421	NA	hypothetical protein	27	12	464	68	5.49898	85	0.329741	0.00631754	1	0.128374	13	8	8	0.581055	0.581055
g002976_000005__g002976	NA	hypothetical protein	26	0	465	80	5.29532	100	inf	0.0373924	1	0.365678	8	8	0	0.0078125	0.0078125
g003210_000004__g003210	NA	hypothetical protein	26	0	465	80	5.29532	100	inf	0.0373924	1	0.365678	4	4	0	0.125	0.125
g003295_000003__g003295	cdaR	Carbohydrate diacid regulator	26	0	465	80	5.29532	100	inf	0.0373924	1	0.365678	10	10	0	0.00195312	0.00195312
g004799_000006__g004799	NA	hypothetical protein	26	0	465	80	5.29532	100	inf	0.0373924	1	0.365678	10	10	0	0.00195312	0.00195312
g009938_000005__g009938	NA	hypothetical protein	26	0	465	80	5.29532	100	inf	0.0373924	1	0.365678	4	4	0	0.125	0.125
g016808_000006__g016808	NA	hypothetical protein	26	0	465	80	5.29532	100	inf	0.0373924	1	0.365678	4	4	0	0.125	0.125
g001526_000001__g001526	NA	hypothetical protein	26	10	465	70	5.29532	87.5	0.391398	0.0228599	1	0.249838	18	13	6	0.0962524	0.237885
g002258_2_000001__g002258_2	NA	hypothetical protein	25	0	466	80	5.09165	100	inf	0.0362023	1	0.363101	3	3	0	0.25	0.25
g002725_1_000005__g002725_1	NA	hypothetical protein	25	0	466	80	5.09165	100	inf	0.0362023	1	0.363101	7	7	0	0.015625	0.015625
g002825_000002__g002825	NA	hypothetical protein	25	0	466	80	5.09165	100	inf	0.0362023	1	0.363101	6	6	0	0.03125	0.03125
g003276__g003276	ldc	Lysine/ornithine decarboxylase	25	0	466	80	5.09165	100	inf	0.0362023	1	0.363101	3	3	0	0.25	0.25
g004594_000003__g004594	NA	hypothetical protein	25	0	466	80	5.09165	100	inf	0.0362023	1	0.363101	7	7	0	0.015625	0.015625
g005332__g005332	rhtA	Threonine/homoserine exporter RhtA	25	0	466	80	5.09165	100	inf	0.0362023	1	0.363101	3	3	0	0.25	0.25
g005448_000001__g005448	NA	hypothetical protein	25	0	466	80	5.09165	100	inf	0.0362023	1	0.363101	3	3	0	0.25	0.25
g005468_000003__g005468	bla	Beta-lactamase OXA-10	25	0	466	80	5.09165	100	inf	0.0362023	1	0.363101	7	7	0	0.015625	0.015625
g005841_000005__g005841	NA	hypothetical protein	25	0	466	80	5.09165	100	inf	0.0362023	1	0.363101	5	5	0	0.0625	0.0625
g006720__g006720	NA	hypothetical protein	25	0	466	80	5.09165	100	inf	0.0362023	1	0.363101	3	3	0	0.25	0.25
g007064_000002__g007064	bchE	Anaerobic magnesium-protoporphyrin IX monomethyl ester cyclase	25	0	466	80	5.09165	100	inf	0.0362023	1	0.363101	3	3	0	0.25	0.25
g016928_000006__g016928	NA	hypothetical protein	25	0	466	80	5.09165	100	inf	0.0362023	1	0.363101	5	5	0	0.0625	0.0625
g018797_000006__g018797	NA	hypothetical protein	25	0	466	80	5.09165	100	inf	0.0362023	1	0.363101	4	4	0	0.125	0.125
g001930_000001__g001930	NA	hypothetical protein	25	9	466	71	5.09165	88.75	0.423224	0.0406351	1	0.382725	13	10	4	0.0922852	0.266846
g003077__g003077	NA	hypothetical protein	25	11	466	69	5.09165	86.25	0.33652	0.0100502	1	0.16623	12	11	4	0.00634766	0.387695
g000492_4_000005__g000492_4	NA	hypothetical protein	24	0	467	80	4.88798	100	inf	0.0362621	1	0.363101	9	9	0	0.00390625	0.00390625
g006770__g006770	NA	hypothetical protein	24	0	467	80	4.88798	100	inf	0.0362621	1	0.363101	4	4	0	0.125	0.125
g006923_000005__g006923	NA	hypothetical protein	24	0	467	80	4.88798	100	inf	0.0362621	1	0.363101	2	2	0	0.5	0.5
g007120_000006__g007120	NA	hypothetical protein	24	0	467	80	4.88798	100	inf	0.0362621	1	0.363101	5	5	0	0.0625	0.0625
g007225_000005__g007225	NA	hypothetical protein	24	0	467	80	4.88798	100	inf	0.0362621	1	0.363101	3	3	0	0.25	0.25
g007257_000002__g007257	NA	hypothetical protein	24	0	467	80	4.88798	100	inf	0.0362621	1	0.363101	2	2	0	0.5	0.5
g007845_000005__g007845	NA	hypothetical protein	24	0	467	80	4.88798	100	inf	0.0362621	1	0.363101	2	2	0	0.5	0.5
g009232_000001__g009232	NA	hypothetical protein	24	0	467	80	4.88798	100	inf	0.0362621	1	0.363101	2	2	0	0.5	0.5
g009735_000005__g009735	NA	hypothetical protein	24	0	467	80	4.88798	100	inf	0.0362621	1	0.363101	3	3	0	0.25	0.25
g010114_000002__g010114	NA	hypothetical protein	24	0	467	80	4.88798	100	inf	0.0362621	1	0.363101	2	2	0	0.5	0.5
g010358_000006__g010358	NA	hypothetical protein	24	0	467	80	4.88798	100	inf	0.0362621	1	0.363101	8	8	0	0.0078125	0.0078125
g011814_000006__g011814	NA	hypothetical protein	24	0	467	80	4.88798	100	inf	0.0362621	1	0.363101	10	10	0	0.00195312	0.00195312
g018929_000006__g018929	NA	hypothetical protein	24	0	467	80	4.88798	100	inf	0.0362621	1	0.363101	8	8	0	0.0078125	0.0078125
g002006_1_000005__g002006_1	NA	hypothetical protein	24	10	467	70	4.88798	87.5	0.359743	0.0176399	1	0.227578	16	11	5	0.210114	0.210114
g000703_3_000008__g000703_3	NA	hypothetical protein	24	11	467	69	4.88798	86.25	0.322367	0.00504412	1	0.112088	14	11	8	0.057373	0.790527
g007115_000004__g007115	NA	hypothetical protein	24	11	467	69	4.88798	86.25	0.322367	0.00504412	1	0.112088	9	6	5	0.507812	1
g001603_000001__g001603	NA	hypothetical protein	23	10	468	70	4.68432	87.5	0.344017	0.0159418	1	0.227578	20	15	7	0.0413895	0.263176
g004511_000004__g004511	NA	hypothetical protein	23	10	468	70	4.68432	87.5	0.344017	0.0159418	1	0.227578	17	13	5	0.0490417	0.143463
g003615__g003615	NA	hypothetical protein	23	11	468	69	4.68432	86.25	0.308275	0.00390481	1	0.0956314	19	14	5	0.0635681	0.0635681
g008679_000006__g008679	NA	hypothetical protein	23	11	468	69	4.68432	86.25	0.308275	0.00390481	1	0.0956314	9	6	5	0.507812	1
g002314_000001__g002314	NA	hypothetical protein	22	11	469	69	4.48065	86.25	0.294243	0.00298202	1	0.0770624	20	15	5	0.0413895	0.0413895
g000637_000003__g000637	NA	hypothetical protein	22	12	469	68	4.48065	85	0.265814	0.00105255	1	0.0444196	15	9	6	0.607239	0.607239
g001958_000002__g001958	NA	hypothetical protein	22	12	469	68	4.48065	85	0.265814	0.00105255	1	0.0444196	17	13	6	0.0490417	0.332306
g003122_000005__g003122	NA	hypothetical protein	21	8	470	72	4.27699	90	0.402128	0.0484674	1	0.441446	21	15	6	0.0783539	0.0783539
g003622_000005__g003622	NA	hypothetical protein	21	8	470	72	4.27699	90	0.402128	0.0484674	1	0.441446	18	16	3	0.00131226	0.00753784
g003771_000005__g003771	NA	hypothetical protein	21	8	470	72	4.27699	90	0.402128	0.0484674	1	0.441446	18	16	3	0.00131226	0.00753784
g003435_000005__g003435	NA	hypothetical protein	21	9	470	71	4.27699	88.75	0.352482	0.025224	1	0.269742	18	16	3	0.00131226	0.00753784
g003529_000002__g003529	NA	hypothetical protein	21	9	470	71	4.27699	88.75	0.352482	0.025224	1	0.269742	18	16	3	0.00131226	0.00753784
g003697_000004__g003697	NA	hypothetical protein	21	9	470	71	4.27699	88.75	0.352482	0.025224	1	0.269742	18	16	3	0.00131226	0.00753784
g003805_000003__g003805	NA	hypothetical protein	21	9	470	71	4.27699	88.75	0.352482	0.025224	1	0.269742	18	16	3	0.00131226	0.00753784
g006482_000005__g006482	NA	hypothetical protein	21	9	470	71	4.27699	88.75	0.352482	0.025224	1	0.269742	18	16	3	0.00131226	0.00753784
g006716_000004__g006716	NA	hypothetical protein	21	9	470	71	4.27699	88.75	0.352482	0.025224	1	0.269742	18	16	3	0.00131226	0.00753784
g012890_000006__g012890	NA	hypothetical protein	21	9	470	71	4.27699	88.75	0.352482	0.025224	1	0.269742	16	12	5	0.0768127	0.210114
g015392_000006__g015392	NA	hypothetical protein	21	9	470	71	4.27699	88.75	0.352482	0.025224	1	0.269742	18	16	3	0.00131226	0.00753784
g016987_000006__g016987	NA	hypothetical protein	21	9	470	71	4.27699	88.75	0.352482	0.025224	1	0.269742	18	16	3	0.00131226	0.00753784
g002781__g002781	rcsB	Transcriptional regulatory protein RcsB	20	8	471	72	4.07332	90	0.382166	0.0435202	1	0.406395	9	4	6	0.507812	1
g007824_000001__g007824	NA	hypothetical protein	19	9	472	71	3.86965	88.75	0.317561	0.00966581	1	0.160819	15	12	3	0.0351562	0.0351562
g005509_000002__g005509	ftsH	ATP-dependent zinc metalloprotease FtsH	19	10	472	70	3.86965	87.5	0.28178	0.00353849	1	0.0881976	9	8	4	0.0390625	1
g003431_000004__g003431	NA	hypothetical protein	19	13	472	67	3.86965	83.75	0.207464	0.00011824	1	0.0090832	16	13	6	0.0212708	0.454498
g001716_1_000004__g001716_1	NA	IS5 family transposase ISPst8	18	10	473	70	3.66599	87.5	0.266385	0.00261679	1	0.0704556	9	7	4	0.179688	1
g003228_000005__g003228	NA	hypothetical protein	18	11	473	69	3.66599	86.25	0.238708	0.000865574	1	0.0380814	18	12	6	0.237885	0.237885
g001040_2_000001__g001040_2	NA	hypothetical protein	17	8	474	72	3.46232	90	0.322785	0.0151759	1	0.227578	11	8	3	0.226562	0.226562
g001163_2_000002__g001163_2	NA	hypothetical protein	17	8	474	72	3.46232	90	0.322785	0.0151759	1	0.227578	11	8	3	0.226562	0.226562
g003976__g003976	NA	hypothetical protein	17	8	474	72	3.46232	90	0.322785	0.0151759	1	0.227578	10	10	2	0.00195312	0.109375
g003914__g003914	recF	hypothetical protein	17	11	474	69	3.46232	86.25	0.224971	0.000606408	1	0.0302681	8	7	4	0.0703125	1
g000713_5__g000713_5	nemA	N-ethylmaleimide reductase	16	7	475	73	3.25866	91.25	0.351278	0.0304343	1	0.313651	12	10	3	0.0385742	0.145996
g003944_000004__g003944	NA	hypothetical protein	16	7	475	73	3.25866	91.25	0.351278	0.0304343	1	0.313651	12	7	5	0.774414	0.774414
g003982_000005__g003982	NA	hypothetical protein	16	7	475	73	3.25866	91.25	0.351278	0.0304343	1	0.313651	12	7	5	0.774414	0.774414
g006276_000002__g006276	NA	hypothetical protein	16	7	475	73	3.25866	91.25	0.351278	0.0304343	1	0.313651	16	12	5	0.0768127	0.210114
g006864_000004__g006864	cas5d	CRISPR pre-crRNA endoribonuclease Cas5d	16	7	475	73	3.25866	91.25	0.351278	0.0304343	1	0.313651	12	7	5	0.774414	0.774414
g007068_000005__g007068	NA	hypothetical protein	16	7	475	73	3.25866	91.25	0.351278	0.0304343	1	0.313651	15	10	6	0.301758	0.607239
g007465_000005__g007465	NA	hypothetical protein	16	7	475	73	3.25866	91.25	0.351278	0.0304343	1	0.313651	12	7	5	0.774414	0.774414
g008337_000005__g008337	NA	hypothetical protein	16	7	475	73	3.25866	91.25	0.351278	0.0304343	1	0.313651	16	12	5	0.0768127	0.210114
g008360_000005__g008360	NA	hypothetical protein	16	7	475	73	3.25866	91.25	0.351278	0.0304343	1	0.313651	16	12	5	0.0768127	0.210114
g009180_000002__g009180	NA	hypothetical protein	16	7	475	73	3.25866	91.25	0.351278	0.0304343	1	0.313651	12	8	6	0.387695	1
g009410_000005__g009410	cas2	CRISPR-associated endoribonuclease Cas2	16	7	475	73	3.25866	91.25	0.351278	0.0304343	1	0.313651	12	7	5	0.774414	0.774414
g009975_000005__g009975	NA	hypothetical protein	16	7	475	73	3.25866	91.25	0.351278	0.0304343	1	0.313651	12	7	5	0.774414	0.774414
g012838_000006__g012838	cas4-cas1	CRISPR-associated exonuclease Cas4/endonuclease Cas1 fusion	16	7	475	73	3.25866	91.25	0.351278	0.0304343	1	0.313651	12	7	5	0.774414	0.774414
g002291_000002__g002291	NA	hypothetical protein	16	8	475	72	3.25866	90	0.303158	0.0116337	1	0.188303	14	12	3	0.0129395	0.057373
g006394_000003__g006394	NA	hypothetical protein	16	8	475	72	3.25866	90	0.303158	0.0116337	1	0.188303	17	12	6	0.143463	0.332306
g007279_000005__g007279	NA	hypothetical protein	16	8	475	72	3.25866	90	0.303158	0.0116337	1	0.188303	17	12	6	0.143463	0.332306
g015621_000006__g015621	NA	hypothetical protein	16	8	475	72	3.25866	90	0.303158	0.0116337	1	0.188303	10	7	4	0.34375	0.753906
g017483_000006__g017483	NA	hypothetical protein	16	8	475	72	3.25866	90	0.303158	0.0116337	1	0.188303	17	12	6	0.143463	0.332306
g006108_000005__g006108	NA	hypothetical protein	16	9	475	71	3.25866	88.75	0.265731	0.00410662	1	0.0994529	9	7	4	0.179688	1
g018124_000006__g018124	NA	hypothetical protein	16	9	475	71	3.25866	88.75	0.265731	0.00410662	1	0.0994529	9	7	4	0.179688	1
g003294_000002__g003294	NA	hypothetical protein	16	11	475	69	3.25866	86.25	0.211292	0.000415548	1	0.022207	14	9	5	0.42395	0.42395
g002496_000002__g002496	NA	hypothetical protein	15	8	476	72	3.05499	90	0.283613	0.00874437	1	0.159276	15	11	5	0.118469	0.301758
g005594_000001__g005594	pseG	UDP-2%2C4-diacetamido-2%2C4%2C6-trideoxy-beta-L-altropyranose hydrolase	14	7	477	73	2.85132	91.25	0.30608	0.0182958	1	0.227578	9	5	5	1	1
g002818_000004__g002818	NA	hypothetical protein	14	8	477	72	2.85132	90	0.264151	0.00643036	1	0.130236	10	8	2	0.109375	0.109375
g012328_000006__g012328	NA	hypothetical protein	13	6	478	74	2.64766	92.5	0.335425	0.0375051	1	0.365678	8	5	4	0.726562	1
g013019_000006__g013019	NA	hypothetical protein	13	6	478	74	2.64766	92.5	0.335425	0.0375051	1	0.365678	13	10	4	0.0922852	0.266846
g004697_000005__g004697	NA	hypothetical protein	13	7	478	73	2.64766	91.25	0.283622	0.0137353	1	0.217663	14	9	5	0.42395	0.42395
g007501_000006__g007501	NA	hypothetical protein	13	7	478	73	2.64766	91.25	0.283622	0.0137353	1	0.217663	9	5	5	1	1
g013528_000006__g013528	NA	hypothetical protein	13	7	478	73	2.64766	91.25	0.283622	0.0137353	1	0.217663	9	5	5	1	1
g016485_000006__g016485	NA	hypothetical protein	13	7	478	73	2.64766	91.25	0.283622	0.0137353	1	0.217663	15	13	2	0.00738525	0.00738525
g003473_000005__g003473	NA	hypothetical protein	13	8	478	72	2.64766	90	0.24477	0.00461447	1	0.106014	15	13	2	0.00738525	0.00738525
g006186_000001__g006186	NA	hypothetical protein	13	8	478	72	2.64766	90	0.24477	0.00461447	1	0.106014	14	13	2	0.00183105	0.0129395
g010698_000006__g010698	NA	hypothetical protein	13	8	478	72	2.64766	90	0.24477	0.00461447	1	0.106014	6	6	2	0.03125	0.6875
g012040_000006__g012040	NA	hypothetical protein	13	8	478	72	2.64766	90	0.24477	0.00461447	1	0.106014	15	13	2	0.00738525	0.00738525
g015765_000006__g015765	NA	hypothetical protein	13	8	478	72	2.64766	90	0.24477	0.00461447	1	0.106014	15	13	2	0.00738525	0.00738525
g006599__g006599	NA	hypothetical protein	13	9	478	71	2.64766	88.75	0.214551	0.00143668	1	0.0578969	9	6	3	0.507812	0.507812
g014134_000006__g014134	NA	hypothetical protein	13	9	478	71	2.64766	88.75	0.214551	0.00143668	1	0.0578969	5	5	3	0.0625	1
g011655_000006__g011655	NA	hypothetical protein	13	10	478	70	2.64766	87.5	0.190377	0.000417931	1	0.0222136	5	4	4	0.375	0.375
g000644_2_000006__g000644_2	NA	hypothetical protein	12	6	479	74	2.44399	92.5	0.308977	0.0288368	1	0.300373	8	7	1	0.0703125	0.0703125
g004966_000001__g004966	rhlE	hypothetical protein	12	6	479	74	2.44399	92.5	0.308977	0.0288368	1	0.300373	10	7	4	0.34375	0.753906
g005862_000002__g005862	NA	hypothetical protein	12	6	479	74	2.44399	92.5	0.308977	0.0288368	1	0.300373	10	7	4	0.34375	0.753906
g003462__g003462	NA	hypothetical protein	12	8	479	72	2.44399	90	0.22547	0.00322154	1	0.0821722	13	9	4	0.266846	0.266846
g009688__g009688	lexA	hypothetical protein	12	8	479	72	2.44399	90	0.22547	0.00322154	1	0.0821722	14	12	2	0.0129395	0.0129395
g011153_000006__g011153	NA	hypothetical protein	12	8	479	72	2.44399	90	0.22547	0.00322154	1	0.0821722	6	5	3	0.21875	1
g013663_000006__g013663	rep	ATP-dependent DNA helicase Rep	12	8	479	72	2.44399	90	0.22547	0.00322154	1	0.0821722	6	5	3	0.21875	1
g015967_000006__g015967	NA	hypothetical protein	12	8	479	72	2.44399	90	0.22547	0.00322154	1	0.0821722	6	5	3	0.21875	1
g018268_000006__g018268	NA	hypothetical protein	12	8	479	72	2.44399	90	0.22547	0.00322154	1	0.0821722	6	5	3	0.21875	1
g016141_000006__g016141	NA	hypothetical protein	11	6	480	74	2.24033	92.5	0.282639	0.0216092	1	0.242371	5	4	1	0.375	0.375
g000668_10__g000668_10	leuO	HTH-type transcriptional regulator LeuO	11	9	480	71	2.24033	88.75	0.180787	0.000617777	1	0.0302973	10	5	5	1	1
g000869_3__g000869_3	fatA	Ferric-anguibactin receptor FatA	11	9	480	71	2.24033	88.75	0.180787	0.000617777	1	0.0302973	8	4	5	0.726562	1
g003418_000003__g003418	NA	hypothetical protein	11	9	480	71	2.24033	88.75	0.180787	0.000617777	1	0.0302973	14	9	5	0.42395	0.42395
g010165_000001__g010165	NA	hypothetical protein	11	9	480	71	2.24033	88.75	0.180787	0.000617777	1	0.0302973	6	5	3	0.21875	1
g006625_000005__g006625	NA	hypothetical protein	11	10	480	70	2.24033	87.5	0.160417	0.000164127	1	0.0121343	15	10	5	0.301758	0.301758
g002335_000001__g002335	NA	hypothetical protein	11	11	480	69	2.24033	86.25	0.14375	4.1147e-05	0.809196	0.00389037	14	9	5	0.42395	0.42395
g001085_3_000017__g001085_3	NA	hypothetical protein	10	5	481	75	2.03666	93.75	0.31185	0.0456779	1	0.422937	10	8	4	0.109375	0.753906
g002774_1_000005__g002774_1	NA	hypothetical protein	10	5	481	75	2.03666	93.75	0.31185	0.0456779	1	0.422937	12	8	4	0.387695	0.387695
g003139__g003139	NA	hypothetical protein	10	5	481	75	2.03666	93.75	0.31185	0.0456779	1	0.422937	11	8	3	0.226562	0.226562
g003518_000001__g003518	NA	hypothetical protein	10	5	481	75	2.03666	93.75	0.31185	0.0456779	1	0.422937	9	6	5	0.507812	1
g004250__g004250	NA	hypothetical protein	10	5	481	75	2.03666	93.75	0.31185	0.0456779	1	0.422937	12	9	3	0.145996	0.145996
g005777_000001__g005777	NA	hypothetical protein	10	6	481	74	2.03666	92.5	0.25641	0.0157208	1	0.227578	6	5	1	0.21875	0.21875
g018631_000006__g018631	NA	hypothetical protein	10	7	481	73	2.03666	91.25	0.21681	0.00492551	1	0.109824	4	3	2	0.625	1
g019189_000006__g019189	NA	hypothetical protein	10	7	481	73	2.03666	91.25	0.21681	0.00492551	1	0.109824	4	3	2	0.625	1
g015870_000006__g015870	NA	hypothetical protein	10	9	481	71	2.03666	88.75	0.16401	0.000383438	1	0.0205469	5	4	3	0.375	1
g018889_000006__g018889	NA	hypothetical protein	10	9	481	71	2.03666	88.75	0.16401	0.000383438	1	0.0205469	5	4	3	0.375	1
g009484_000005__g009484	NA	hypothetical protein	10	10	481	70	2.03666	87.5	0.14553	9.70249e-05	1	0.00764922	12	10	4	0.0385742	0.387695
g002303_2_000008__g002303_2	NA	hypothetical protein	9	5	482	75	1.83299	93.75	0.280083	0.0341352	1	0.347465	9	6	5	0.507812	1
g003249_000001__g003249	NA	hypothetical protein	9	5	482	75	1.83299	93.75	0.280083	0.0341352	1	0.347465	10	8	4	0.109375	0.753906
g001638_2__g001638_2	cydB	Cytochrome bd-I ubiquinol oxidase subunit 2	9	6	482	74	1.83299	92.5	0.23029	0.0110498	1	0.180877	3	3	2	0.25	1
g002282_000001__g002282	NA	hypothetical protein	9	7	482	73	1.83299	91.25	0.194724	0.00326469	1	0.0829502	10	8	2	0.109375	0.109375
g002571_000005__g002571	NA	hypothetical protein	9	7	482	73	1.83299	91.25	0.194724	0.00326469	1	0.0829502	7	6	2	0.125	0.453125
g005527_000001__g005527	intQ	Putative defective protein IntQ	9	8	482	72	1.83299	90	0.16805	0.000892092	1	0.0390732	16	9	7	0.803619	0.803619
g001412_000002__g001412	chrB1	Protein ChrB	8	5	483	75	1.62933	93.75	0.248447	0.0246075	1	0.266335	11	6	5	1	1
g001355_2_000008__g001355_2	NA	hypothetical protein	8	6	483	74	1.62933	92.5	0.204279	0.00745766	1	0.148745	10	5	5	1	1
g004582_000003__g004582	NA	hypothetical protein	8	6	483	74	1.62933	92.5	0.204279	0.00745766	1	0.148745	4	3	2	0.625	1
g005121__g005121	NA	hypothetical protein	8	6	483	74	1.62933	92.5	0.204279	0.00745766	1	0.148745	14	8	6	0.790527	0.790527
g009131_000004__g009131	NA	hypothetical protein	8	6	483	74	1.62933	92.5	0.204279	0.00745766	1	0.148745	11	7	4	0.548828	0.548828
g014281_000006__g014281	gloB	Hydroxyacylglutathione hydrolase	8	8	483	72	1.62933	90	0.149068	0.000532757	1	0.0266595	9	7	3	0.179688	0.507812
g014402_000006__g014402	gcvA	Glycine cleavage system transcriptional activator	8	8	483	72	1.62933	90	0.149068	0.000532757	1	0.0266595	9	7	3	0.179688	0.507812
g001733__g001733	NA	hypothetical protein	8	11	483	69	1.62933	86.25	0.103896	6.33055e-06	0.124497	0.000829237	15	7	9	0.607239	1
g002070__g002070	NA	hypothetical protein	8	14	483	66	1.62933	82.5	0.0780834	4.91692e-08	0.000966962	6.85108e-05	16	7	10	0.454498	0.803619
g004015_000004__g004015	NA	hypothetical protein	7	5	484	75	1.42566	93.75	0.216942	0.0169872	1	0.227578	11	7	4	0.548828	0.548828
g005325_000003__g005325	xcpX	Type II secretion system protein K	7	5	484	75	1.42566	93.75	0.216942	0.0169872	1	0.227578	4	4	1	0.125	0.625
g018035_000006__g018035	NA	hypothetical protein	7	5	484	75	1.42566	93.75	0.216942	0.0169872	1	0.227578	9	5	4	1	1
g000950_2_000004__g000950_2	rhaR	HTH-type transcriptional activator RhaR	7	6	484	74	1.42566	92.5	0.178375	0.00479464	1	0.107393	5	4	2	0.375	1
g001112_4_000014__g001112_4	epsE	Type II secretion system protein E	7	6	484	74	1.42566	92.5	0.178375	0.00479464	1	0.107393	3	3	2	0.25	1
g001118_3_000012__g001118_3	xcpQ	Secretin XcpQ	7	6	484	74	1.42566	92.5	0.178375	0.00479464	1	0.107393	3	3	2	0.25	1
g001200_2_000005__g001200_2	ansA	hypothetical protein	7	6	484	74	1.42566	92.5	0.178375	0.00479464	1	0.107393	3	3	2	0.25	1
g002198_2_000006__g002198_2	epsF	Type II secretion system protein F	7	6	484	74	1.42566	92.5	0.178375	0.00479464	1	0.107393	3	3	2	0.25	1
g003309_000004__g003309	NA	hypothetical protein	7	6	484	74	1.42566	92.5	0.178375	0.00479464	1	0.107393	6	5	1	0.21875	0.21875
g003652_3_000010__g003652_3	xcpT	Type II secretion system protein G	7	6	484	74	1.42566	92.5	0.178375	0.00479464	1	0.107393	3	3	2	0.25	1
g004851_000002__g004851	NA	hypothetical protein	7	6	484	74	1.42566	92.5	0.178375	0.00479464	1	0.107393	3	3	2	0.25	1
g004974_000002__g004974	bvgS	Virulence sensor protein BvgS	7	6	484	74	1.42566	92.5	0.178375	0.00479464	1	0.107393	3	3	2	0.25	1
g005081_000003__g005081	gbpA	GlcNAc-binding protein A	7	6	484	74	1.42566	92.5	0.178375	0.00479464	1	0.107393	3	3	2	0.25	1
g005632_000003__g005632	xcpY	Type II secretion system protein L	7	6	484	74	1.42566	92.5	0.178375	0.00479464	1	0.107393	3	3	2	0.25	1
g006048_000003__g006048	calA	Coniferyl-alcohol dehydrogenase	7	6	484	74	1.42566	92.5	0.178375	0.00479464	1	0.107393	3	3	2	0.25	1
g006204_000003__g006204	NA	hypothetical protein	7	6	484	74	1.42566	92.5	0.178375	0.00479464	1	0.107393	3	3	2	0.25	1
g006462_000003__g006462	xcpV	Type II secretion system protein I	7	6	484	74	1.42566	92.5	0.178375	0.00479464	1	0.107393	3	3	2	0.25	1
g006609__g006609	NA	hypothetical protein	7	6	484	74	1.42566	92.5	0.178375	0.00479464	1	0.107393	5	4	1	0.375	0.375
g006706_000001__g006706	NA	hypothetical protein	7	6	484	74	1.42566	92.5	0.178375	0.00479464	1	0.107393	3	3	2	0.25	1
g006711_000002__g006711	NA	hypothetical protein	7	6	484	74	1.42566	92.5	0.178375	0.00479464	1	0.107393	3	3	2	0.25	1
g006751_000003__g006751	NA	hypothetical protein	7	6	484	74	1.42566	92.5	0.178375	0.00479464	1	0.107393	3	3	2	0.25	1
g006807_000004__g006807	xcpW	Type II secretion system protein J	7	6	484	74	1.42566	92.5	0.178375	0.00479464	1	0.107393	3	3	2	0.25	1
g008389_000002__g008389	NA	hypothetical protein	7	6	484	74	1.42566	92.5	0.178375	0.00479464	1	0.107393	3	3	2	0.25	1
g003792_000001__g003792	addA	ATP-dependent helicase/nuclease subunit A	7	7	484	73	1.42566	91.25	0.150826	0.00124395	1	0.0515394	7	5	2	0.453125	0.453125
g003811__g003811	NA	hypothetical protein	7	7	484	73	1.42566	91.25	0.150826	0.00124395	1	0.0515394	7	5	2	0.453125	0.453125
g003136_000001__g003136	rcsC	Sensor histidine kinase RcsC	7	8	484	72	1.42566	90	0.130165	0.0003005	1	0.0188806	8	3	6	0.289062	0.726562
g003243_000002__g003243	rcsC	Sensor histidine kinase RcsC	7	8	484	72	1.42566	90	0.130165	0.0003005	1	0.0188806	8	3	6	0.289062	0.726562
g003321_000001__g003321	mrkD	hypothetical protein	7	8	484	72	1.42566	90	0.130165	0.0003005	1	0.0188806	8	3	6	0.289062	0.726562
g003713_000001__g003713	smf-1	Major fimbrial subunit SMF-1	7	8	484	72	1.42566	90	0.130165	0.0003005	1	0.0188806	8	3	6	0.289062	0.726562
g003815_000002__g003815	fimD	Outer membrane usher protein FimD	7	8	484	72	1.42566	90	0.130165	0.0003005	1	0.0188806	8	3	6	0.289062	0.726562
g004465_000002__g004465	yadV	putative fimbrial chaperone YadV	7	8	484	72	1.42566	90	0.130165	0.0003005	1	0.0188806	8	3	6	0.289062	0.726562
g001749_2__g001749_2	NA	hypothetical protein	6	4	485	76	1.222	95	0.235052	0.0386321	1	0.365678	9	5	4	1	1
g004747_000002__g004747	NA	hypothetical protein	6	4	485	76	1.222	95	0.235052	0.0386321	1	0.365678	5	4	2	0.375	1
g006860_000005__g006860	NA	hypothetical protein	6	4	485	76	1.222	95	0.235052	0.0386321	1	0.365678	6	4	3	0.6875	1
g012468_000006__g012468	NA	hypothetical protein	6	4	485	76	1.222	95	0.235052	0.0386321	1	0.365678	6	5	2	0.21875	0.6875
g000703_4_000004__g000703_4	NA	hypothetical protein	6	5	485	75	1.222	93.75	0.185567	0.0111197	1	0.180877	6	4	3	0.6875	1
g002101__g002101	NA	hypothetical protein	6	5	485	75	1.222	93.75	0.185567	0.0111197	1	0.180877	10	5	5	1	1
g004291_000004__g004291	NA	hypothetical protein	6	5	485	75	1.222	93.75	0.185567	0.0111197	1	0.180877	4	3	2	0.625	1
g004505_000005__g004505	NA	hypothetical protein	6	5	485	75	1.222	93.75	0.185567	0.0111197	1	0.180877	7	5	2	0.453125	0.453125
g005108_1_000003__g005108_1	NA	hypothetical protein	6	5	485	75	1.222	93.75	0.185567	0.0111197	1	0.180877	10	6	5	0.753906	1
g007014_000002__g007014	NA	hypothetical protein	6	5	485	75	1.222	93.75	0.185567	0.0111197	1	0.180877	9	6	3	0.507812	0.507812
g007857_000004__g007857	NA	hypothetical protein	6	5	485	75	1.222	93.75	0.185567	0.0111197	1	0.180877	8	5	3	0.726562	0.726562
g002759_2_000010__g002759_2	NA	hypothetical protein	6	6	485	74	1.222	92.5	0.152577	0.0029053	1	0.0751824	5	4	1	0.375	0.375
g004345_2_000009__g004345_2	NA	hypothetical protein	6	6	485	74	1.222	92.5	0.152577	0.0029053	1	0.0751824	5	4	1	0.375	0.375
g005799_000002__g005799	NA	hypothetical protein	6	6	485	74	1.222	92.5	0.152577	0.0029053	1	0.0751824	6	5	1	0.21875	0.21875
g006131_000003__g006131	NA	hypothetical protein	6	6	485	74	1.222	92.5	0.152577	0.0029053	1	0.0751824	5	4	1	0.375	0.375
g006359_000004__g006359	NA	hypothetical protein	6	6	485	74	1.222	92.5	0.152577	0.0029053	1	0.0751824	5	4	1	0.375	0.375
g007232_000004__g007232	rep	ATP-dependent DNA helicase Rep	6	6	485	74	1.222	92.5	0.152577	0.0029053	1	0.0751824	4	3	2	0.625	1
g008434_000003__g008434	NA	hypothetical protein	6	6	485	74	1.222	92.5	0.152577	0.0029053	1	0.0751824	5	4	1	0.375	0.375
g008287_000002__g008287	NA	hypothetical protein	6	7	485	73	1.222	91.25	0.129013	0.000701077	1	0.0333028	7	4	3	1	1
g009255_000004__g009255	NA	hypothetical protein	6	8	485	72	1.222	90	0.11134	0.000158202	1	0.0117404	12	6	7	0.774414	1
g003551_000004__g003551	NA	hypothetical protein	6	9	485	71	1.222	88.75	0.0975945	3.3692e-05	0.662587	0.0033464	9	6	4	0.507812	1
g003979__g003979	NA	hypothetical protein	6	9	485	71	1.222	88.75	0.0975945	3.3692e-05	0.662587	0.0033464	13	6	8	0.581055	1
g002597_000003__g002597	NA	hypothetical protein	5	4	486	76	1.01833	95	0.195473	0.0259027	1	0.274167	9	5	4	1	1
g002778_000003__g002778	NA	hypothetical protein	5	4	486	76	1.01833	95	0.195473	0.0259027	1	0.274167	9	5	4	1	1
g003853_000002__g003853	NA	hypothetical protein	5	4	486	76	1.01833	95	0.195473	0.0259027	1	0.274167	8	5	3	0.726562	0.726562
g004111__g004111	echA8	putative enoyl-CoA hydratase echA8	5	4	486	76	1.01833	95	0.195473	0.0259027	1	0.274167	8	5	3	0.726562	0.726562
g005595_2_000013__g005595_2	aguA	Agmatine deiminase	5	4	486	76	1.01833	95	0.195473	0.0259027	1	0.274167	6	5	2	0.21875	0.6875
g007826__g007826	NA	hypothetical protein	5	4	486	76	1.01833	95	0.195473	0.0259027	1	0.274167	8	5	3	0.726562	0.726562
g007894_000006__g007894	spuE	Spermidine-binding periplasmic protein SpuE	5	4	486	76	1.01833	95	0.195473	0.0259027	1	0.274167	6	5	2	0.21875	0.6875
g010432_000006__g010432	NA	hypothetical protein	5	4	486	76	1.01833	95	0.195473	0.0259027	1	0.274167	5	3	2	1	1
g010944_000006__g010944	NA	hypothetical protein	5	4	486	76	1.01833	95	0.195473	0.0259027	1	0.274167	7	3	4	1	1
g014043_000006__g014043	NA	hypothetical protein	5	4	486	76	1.01833	95	0.195473	0.0259027	1	0.274167	6	5	2	0.21875	0.6875
g014526_000006__g014526	gcvA	Glycine cleavage system transcriptional activator	5	4	486	76	1.01833	95	0.195473	0.0259027	1	0.274167	6	5	2	0.21875	0.6875
g014934_000006__g014934	NA	hypothetical protein	5	4	486	76	1.01833	95	0.195473	0.0259027	1	0.274167	6	5	2	0.21875	0.6875
g016726_000006__g016726	aguA	Agmatine deiminase	5	4	486	76	1.01833	95	0.195473	0.0259027	1	0.274167	6	5	2	0.21875	0.6875
g017904_000006__g017904	NA	hypothetical protein	5	4	486	76	1.01833	95	0.195473	0.0259027	1	0.274167	4	3	2	0.625	1
g006499_000005__g006499	NA	hypothetical protein	5	6	486	74	1.01833	92.5	0.126886	0.00163503	1	0.0611303	6	3	4	0.6875	1
g009027_000003__g009027	NA	hypothetical protein	5	6	486	74	1.01833	92.5	0.126886	0.00163503	1	0.0611303	4	3	1	0.625	0.625
g011480_000006__g011480	NA	hypothetical protein	5	6	486	74	1.01833	92.5	0.126886	0.00163503	1	0.0611303	6	3	4	0.6875	1
g016749_000006__g016749	NA	hypothetical protein	5	6	486	74	1.01833	92.5	0.126886	0.00163503	1	0.0611303	6	3	4	0.6875	1
g001660_2__g001660_2	ydhP	Inner membrane transport protein YdhP	5	7	486	73	1.01833	91.25	0.10729	0.000364761	1	0.0198709	5	3	4	0.375	1
g004590_000004__g004590	NA	hypothetical protein	5	7	486	73	1.01833	91.25	0.10729	0.000364761	1	0.0198709	7	5	2	0.453125	0.453125
g008336_000005__g008336	NA	hypothetical protein	5	7	486	73	1.01833	91.25	0.10729	0.000364761	1	0.0198709	5	3	2	1	1
g006120_000003__g006120	tam	Trans-aconitate 2-methyltransferase	4	4	487	76	0.814664	95	0.156057	0.0160893	1	0.227578	3	2	2	1	1
g007338_000005__g007338	NA	hypothetical protein	4	4	487	76	0.814664	95	0.156057	0.0160893	1	0.227578	8	4	4	1	1
g007376_000005__g007376	NA	hypothetical protein	4	4	487	76	0.814664	95	0.156057	0.0160893	1	0.227578	8	4	4	1	1
g010285_000006__g010285	NA	hypothetical protein	4	4	487	76	0.814664	95	0.156057	0.0160893	1	0.227578	4	3	2	0.625	1
g012904_000006__g012904	NA	hypothetical protein	4	4	487	76	0.814664	95	0.156057	0.0160893	1	0.227578	6	4	3	0.6875	1
g016175_000006__g016175	NA	hypothetical protein	4	4	487	76	0.814664	95	0.156057	0.0160893	1	0.227578	5	3	3	1	1
g017380_000006__g017380	NA	hypothetical protein	4	4	487	76	0.814664	95	0.156057	0.0160893	1	0.227578	7	4	3	1	1
g002606_2_000001__g002606_2	cpo	Non-heme chloroperoxidase	4	5	487	75	0.814664	93.75	0.123203	0.00382258	1	0.0938513	7	4	3	1	1
g007214_000002__g007214	NA	hypothetical protein	4	5	487	75	0.814664	93.75	0.123203	0.00382258	1	0.0938513	7	4	3	1	1
g007393_000002__g007393	NA	hypothetical protein	4	5	487	75	0.814664	93.75	0.123203	0.00382258	1	0.0938513	7	4	3	1	1
g008014_000002__g008014	NA	hypothetical protein	4	5	487	75	0.814664	93.75	0.123203	0.00382258	1	0.0938513	7	4	3	1	1
g000772_2_000004__g000772_2	NA	hypothetical protein	4	6	487	74	0.814664	92.5	0.1013	0.000836658	1	0.0371416	7	4	4	1	1
g006910_000001__g006910	NA	hypothetical protein	4	6	487	74	0.814664	92.5	0.1013	0.000836658	1	0.0371416	7	4	4	1	1
g008749_000005__g008749	NA	hypothetical protein	4	6	487	74	0.814664	92.5	0.1013	0.000836658	1	0.0371416	2	2	2	0.5	0.5
g010174_000001__g010174	NA	hypothetical protein	4	6	487	74	0.814664	92.5	0.1013	0.000836658	1	0.0371416	7	4	4	1	1
g006332_000005__g006332	NA	hypothetical protein	4	7	487	73	0.814664	91.25	0.0856556	0.000171346	1	0.0124803	3	2	3	0.25	1
g009519_000005__g009519	NA	hypothetical protein	4	7	487	73	0.814664	91.25	0.0856556	0.000171346	1	0.0124803	6	4	2	0.6875	0.6875
g016450_000006__g016450	NA	hypothetical protein	4	7	487	73	0.814664	91.25	0.0856556	0.000171346	1	0.0124803	5	3	2	1	1
g005295_000005__g005295	NA	hypothetical protein	4	8	487	72	0.814664	90	0.073922	3.31914e-05	0.652742	0.00333032	10	4	6	0.753906	0.753906
g009103_000005__g009103	NA	hypothetical protein	4	9	487	71	0.814664	88.75	0.0647958	6.12901e-06	0.120533	0.000829237	5	2	5	0.0625	1
g001099_2__g001099_2	bvgS	Virulence sensor protein BvgS	3	3	488	77	0.610998	96.25	0.157787	0.0386764	1	0.365678	6	3	3	1	1
g001109_3_000023__g001109_3	dhaT	1%2C3-propanediol dehydrogenase	3	3	488	77	0.610998	96.25	0.157787	0.0386764	1	0.365678	1	1	1	1	1
g001656_3_000004__g001656_3	NA	hypothetical protein	3	3	488	77	0.610998	96.25	0.157787	0.0386764	1	0.365678	2	2	1	0.5	1
g002103_2_000004__g002103_2	NA	hypothetical protein	3	3	488	77	0.610998	96.25	0.157787	0.0386764	1	0.365678	3	1	2	1	1
g002106_2__g002106_2	yjcS	Putative alkyl/aryl-sulfatase YjcS	3	3	488	77	0.610998	96.25	0.157787	0.0386764	1	0.365678	5	3	2	1	1
g002978_000004__g002978	NA	hypothetical protein	3	3	488	77	0.610998	96.25	0.157787	0.0386764	1	0.365678	6	3	3	1	1
g003312_2_000014__g003312_2	NA	hypothetical protein	3	3	488	77	0.610998	96.25	0.157787	0.0386764	1	0.365678	1	1	1	1	1
g003494__g003494	NA	hypothetical protein	3	3	488	77	0.610998	96.25	0.157787	0.0386764	1	0.365678	5	3	2	1	1
g003552_000002__g003552	NA	hypothetical protein	3	3	488	77	0.610998	96.25	0.157787	0.0386764	1	0.365678	4	3	2	0.625	1
g003679_000005__g003679	NA	hypothetical protein	3	3	488	77	0.610998	96.25	0.157787	0.0386764	1	0.365678	6	3	3	1	1
g003946_2_000011__g003946_2	NA	hypothetical protein	3	3	488	77	0.610998	96.25	0.157787	0.0386764	1	0.365678	1	1	1	1	1
g004605_2_000002__g004605_2	NA	hypothetical protein	3	3	488	77	0.610998	96.25	0.157787	0.0386764	1	0.365678	5	3	2	1	1
g005377_000006__g005377	NA	hypothetical protein	3	3	488	77	0.610998	96.25	0.157787	0.0386764	1	0.365678	6	3	3	1	1
g005383__g005383	NA	hypothetical protein	3	3	488	77	0.610998	96.25	0.157787	0.0386764	1	0.365678	4	3	2	0.625	1
g005660__g005660	NA	hypothetical protein	3	3	488	77	0.610998	96.25	0.157787	0.0386764	1	0.365678	5	3	2	1	1
g005744_000001__g005744	NA	hypothetical protein	3	3	488	77	0.610998	96.25	0.157787	0.0386764	1	0.365678	3	2	1	1	1
g005771_000005__g005771	NA	hypothetical protein	3	3	488	77	0.610998	96.25	0.157787	0.0386764	1	0.365678	1	1	1	1	1
g006280_000002__g006280	NA	hypothetical protein	3	3	488	77	0.610998	96.25	0.157787	0.0386764	1	0.365678	5	3	2	1	1
g006667_000001__g006667	sttH	Streptothricin hydrolase	3	3	488	77	0.610998	96.25	0.157787	0.0386764	1	0.365678	5	3	2	1	1
g006793_000002__g006793	NA	hypothetical protein	3	3	488	77	0.610998	96.25	0.157787	0.0386764	1	0.365678	5	3	2	1	1
g006888_000005__g006888	NA	hypothetical protein	3	3	488	77	0.610998	96.25	0.157787	0.0386764	1	0.365678	6	3	3	1	1
g007125_000003__g007125	NA	hypothetical protein	3	3	488	77	0.610998	96.25	0.157787	0.0386764	1	0.365678	6	3	3	1	1
g007129_000006__g007129	NA	hypothetical protein	3	3	488	77	0.610998	96.25	0.157787	0.0386764	1	0.365678	5	3	3	1	1
g007312_000006__g007312	btuB	Vitamin B12 transporter BtuB	3	3	488	77	0.610998	96.25	0.157787	0.0386764	1	0.365678	1	1	1	1	1
g007525__g007525	hbd	3-hydroxybutyryl-CoA dehydrogenase	3	3	488	77	0.610998	96.25	0.157787	0.0386764	1	0.365678	5	3	2	1	1
g007526_000005__g007526	NA	hypothetical protein	3	3	488	77	0.610998	96.25	0.157787	0.0386764	1	0.365678	3	3	1	0.25	1
g008008__g008008	NA	hypothetical protein	3	3	488	77	0.610998	96.25	0.157787	0.0386764	1	0.365678	4	3	1	0.625	0.625
g008032__g008032	NA	hypothetical protein	3	3	488	77	0.610998	96.25	0.157787	0.0386764	1	0.365678	4	2	3	0.625	1
g008073_000005__g008073	NA	hypothetical protein	3	3	488	77	0.610998	96.25	0.157787	0.0386764	1	0.365678	4	3	1	0.625	0.625
g008299_000005__g008299	NA	hypothetical protein	3	3	488	77	0.610998	96.25	0.157787	0.0386764	1	0.365678	3	2	1	1	1
g008742_000005__g008742	NA	hypothetical protein	3	3	488	77	0.610998	96.25	0.157787	0.0386764	1	0.365678	6	3	3	1	1
g008884_000005__g008884	NA	hypothetical protein	3	3	488	77	0.610998	96.25	0.157787	0.0386764	1	0.365678	4	3	1	0.625	0.625
g009192_000005__g009192	NA	hypothetical protein	3	3	488	77	0.610998	96.25	0.157787	0.0386764	1	0.365678	1	1	1	1	1
g009241_000005__g009241	NA	hypothetical protein	3	3	488	77	0.610998	96.25	0.157787	0.0386764	1	0.365678	6	3	3	1	1
g009828_000003__g009828	NA	hypothetical protein	3	3	488	77	0.610998	96.25	0.157787	0.0386764	1	0.365678	2	1	1	1	1
g010428_000006__g010428	NA	hypothetical protein	3	3	488	77	0.610998	96.25	0.157787	0.0386764	1	0.365678	6	3	3	1	1
g010434_000006__g010434	NA	hypothetical protein	3	3	488	77	0.610998	96.25	0.157787	0.0386764	1	0.365678	5	3	2	1	1
g010474_000006__g010474	AAH1	Adenine deaminase	3	3	488	77	0.610998	96.25	0.157787	0.0386764	1	0.365678	5	3	2	1	1
g010668_000006__g010668	pcaK	4-hydroxybenzoate transporter PcaK	3	3	488	77	0.610998	96.25	0.157787	0.0386764	1	0.365678	1	1	1	1	1
g011166_000006__g011166	dauA	C4-dicarboxylic acid transporter DauA	3	3	488	77	0.610998	96.25	0.157787	0.0386764	1	0.365678	1	1	1	1	1
g011341_000006__g011341	NA	hypothetical protein	3	3	488	77	0.610998	96.25	0.157787	0.0386764	1	0.365678	1	1	1	1	1
g011791_000006__g011791	rutD	Putative aminoacrylate hydrolase RutD	3	3	488	77	0.610998	96.25	0.157787	0.0386764	1	0.365678	1	1	1	1	1
g011870_000006__g011870	gsiD	Glutathione transport system permease protein GsiD	3	3	488	77	0.610998	96.25	0.157787	0.0386764	1	0.365678	1	1	1	1	1
g012161_000006__g012161	ydhP	Inner membrane transport protein YdhP	3	3	488	77	0.610998	96.25	0.157787	0.0386764	1	0.365678	1	1	1	1	1
g012667_000006__g012667	yjmD	putative zinc-type alcohol dehydrogenase-like protein YjmD	3	3	488	77	0.610998	96.25	0.157787	0.0386764	1	0.365678	1	1	1	1	1
g012856_000006__g012856	msuD	Methanesulfonate monooxygenase	3	3	488	77	0.610998	96.25	0.157787	0.0386764	1	0.365678	1	1	1	1	1
g012865_000006__g012865	fgd	F420-dependent glucose-6-phosphate dehydrogenase	3	3	488	77	0.610998	96.25	0.157787	0.0386764	1	0.365678	1	1	1	1	1
g012926_000006__g012926	auaH	Aurachin B dehydrogenase	3	3	488	77	0.610998	96.25	0.157787	0.0386764	1	0.365678	1	1	1	1	1
g012948_000006__g012948	fgd	F420-dependent glucose-6-phosphate dehydrogenase	3	3	488	77	0.610998	96.25	0.157787	0.0386764	1	0.365678	1	1	1	1	1
g012964_000006__g012964	virS	HTH-type transcriptional regulator VirS	3	3	488	77	0.610998	96.25	0.157787	0.0386764	1	0.365678	1	1	1	1	1
g012993_000006__g012993	fdh	D-threo-aldose 1-dehydrogenase	3	3	488	77	0.610998	96.25	0.157787	0.0386764	1	0.365678	1	1	1	1	1
g013029_000006__g013029	NA	putative aminopeptidase	3	3	488	77	0.610998	96.25	0.157787	0.0386764	1	0.365678	1	1	1	1	1
g013091_000006__g013091	dppB	Dipeptide transport system permease protein DppB	3	3	488	77	0.610998	96.25	0.157787	0.0386764	1	0.365678	1	1	1	1	1
g013126_000006__g013126	pks5	Mycocerosic acid synthase-like polyketide synthase	3	3	488	77	0.610998	96.25	0.157787	0.0386764	1	0.365678	1	1	1	1	1
g013201_000006__g013201	panE	2-dehydropantoate 2-reductase	3	3	488	77	0.610998	96.25	0.157787	0.0386764	1	0.365678	1	1	1	1	1
g013334_000006__g013334	NA	hypothetical protein	3	3	488	77	0.610998	96.25	0.157787	0.0386764	1	0.365678	4	2	2	1	1
g013381_000006__g013381	surE	5'/3'-nucleotidase SurE	3	3	488	77	0.610998	96.25	0.157787	0.0386764	1	0.365678	1	1	1	1	1
g013704_000006__g013704	ntaA	Nitrilotriacetate monooxygenase component A	3	3	488	77	0.610998	96.25	0.157787	0.0386764	1	0.365678	1	1	1	1	1
g013718_000006__g013718	NA	hypothetical protein	3	3	488	77	0.610998	96.25	0.157787	0.0386764	1	0.365678	1	1	1	1	1
g013802_000006__g013802	NA	hypothetical protein	3	3	488	77	0.610998	96.25	0.157787	0.0386764	1	0.365678	4	3	1	0.625	0.625
g013816_000006__g013816	NA	hypothetical protein	3	3	488	77	0.610998	96.25	0.157787	0.0386764	1	0.365678	4	2	2	1	1
g013847_000006__g013847	NA	hypothetical protein	3	3	488	77	0.610998	96.25	0.157787	0.0386764	1	0.365678	1	1	1	1	1
g013932_000006__g013932	mhbT	3-hydroxybenzoate transporter MhbT	3	3	488	77	0.610998	96.25	0.157787	0.0386764	1	0.365678	1	1	1	1	1
g013941_000006__g013941	ntaA	Nitrilotriacetate monooxygenase component A	3	3	488	77	0.610998	96.25	0.157787	0.0386764	1	0.365678	1	1	1	1	1
g014413_000006__g014413	NA	hypothetical protein	3	3	488	77	0.610998	96.25	0.157787	0.0386764	1	0.365678	1	1	1	1	1
g014501_000006__g014501	bpoC	Putative non-heme bromoperoxidase BpoC	3	3	488	77	0.610998	96.25	0.157787	0.0386764	1	0.365678	1	1	1	1	1
g014914_000006__g014914	NA	hypothetical protein	3	3	488	77	0.610998	96.25	0.157787	0.0386764	1	0.365678	5	3	2	1	1
g015193_000006__g015193	NA	hypothetical protein	3	3	488	77	0.610998	96.25	0.157787	0.0386764	1	0.365678	1	1	1	1	1
g015495_000006__g015495	NA	hypothetical protein	3	3	488	77	0.610998	96.25	0.157787	0.0386764	1	0.365678	1	1	1	1	1
g015609_000006__g015609	NA	hypothetical protein	3	3	488	77	0.610998	96.25	0.157787	0.0386764	1	0.365678	6	3	3	1	1
g015995_000006__g015995	NA	hypothetical protein	3	3	488	77	0.610998	96.25	0.157787	0.0386764	1	0.365678	6	3	3	1	1
g016410_000006__g016410	NA	hypothetical protein	3	3	488	77	0.610998	96.25	0.157787	0.0386764	1	0.365678	1	1	1	1	1
g016680_000006__g016680	NA	hypothetical protein	3	3	488	77	0.610998	96.25	0.157787	0.0386764	1	0.365678	5	2	3	1	1
g016820_000006__g016820	yoeB	Toxin YoeB	3	3	488	77	0.610998	96.25	0.157787	0.0386764	1	0.365678	4	3	2	0.625	1
g017174_000006__g017174	NA	hypothetical protein	3	3	488	77	0.610998	96.25	0.157787	0.0386764	1	0.365678	1	1	1	1	1
g017259_000006__g017259	NA	hypothetical protein	3	3	488	77	0.610998	96.25	0.157787	0.0386764	1	0.365678	6	3	3	1	1
g017779_000006__g017779	NA	hypothetical protein	3	3	488	77	0.610998	96.25	0.157787	0.0386764	1	0.365678	1	1	1	1	1
g017939_000006__g017939	NA	hypothetical protein	3	3	488	77	0.610998	96.25	0.157787	0.0386764	1	0.365678	1	1	1	1	1
g018781_000006__g018781	NA	hypothetical protein	3	3	488	77	0.610998	96.25	0.157787	0.0386764	1	0.365678	1	1	1	1	1
g002454__g002454	tycC	hypothetical protein	3	4	488	76	0.610998	95	0.116803	0.00899879	1	0.159276	7	3	4	1	1
g003751_000001__g003751	NA	hypothetical protein	3	4	488	76	0.610998	95	0.116803	0.00899879	1	0.159276	5	2	3	1	1
g003804_000001__g003804	rapA	RNA polymerase-associated protein RapA	3	4	488	76	0.610998	95	0.116803	0.00899879	1	0.159276	5	2	3	1	1
g004141_000001__g004141	bktB	Beta-ketothiolase BktB	3	4	488	76	0.610998	95	0.116803	0.00899879	1	0.159276	6	3	3	1	1
g004995_000001__g004995	NA	hypothetical protein	3	4	488	76	0.610998	95	0.116803	0.00899879	1	0.159276	5	2	3	1	1
g004999_000001__g004999	NA	hypothetical protein	3	4	488	76	0.610998	95	0.116803	0.00899879	1	0.159276	5	2	3	1	1
g005092_000001__g005092	NA	hypothetical protein	3	4	488	76	0.610998	95	0.116803	0.00899879	1	0.159276	3	1	2	1	1
g005236_000006__g005236	NA	hypothetical protein	3	4	488	76	0.610998	95	0.116803	0.00899879	1	0.159276	7	3	4	1	1
g007089_000006__g007089	NA	hypothetical protein	3	4	488	76	0.610998	95	0.116803	0.00899879	1	0.159276	6	3	3	1	1
g009918_000005__g009918	NA	hypothetical protein	3	4	488	76	0.610998	95	0.116803	0.00899879	1	0.159276	6	3	3	1	1
g009984__g009984	tmoT	Response regulator protein TmoT	3	4	488	76	0.610998	95	0.116803	0.00899879	1	0.159276	5	3	2	1	1
g014710_000006__g014710	NA	hypothetical protein	3	4	488	76	0.610998	95	0.116803	0.00899879	1	0.159276	6	3	3	1	1
g016937_000006__g016937	NA	hypothetical protein	3	4	488	76	0.610998	95	0.116803	0.00899879	1	0.159276	7	3	4	1	1
g006074_000005__g006074	NA	hypothetical protein	3	5	488	75	0.610998	93.75	0.0922131	0.00190827	1	0.0698844	8	3	5	0.726562	0.726562
g016077_000006__g016077	NA	hypothetical protein	3	5	488	75	0.610998	93.75	0.0922131	0.00190827	1	0.0698844	6	3	3	1	1
g004513_000004__g004513	NA	hypothetical protein	3	6	488	74	0.610998	92.5	0.0758197	0.000376814	1	0.0203025	8	3	5	0.726562	0.726562
g007360_000001__g007360	der	GTPase Der	3	6	488	74	0.610998	92.5	0.0758197	0.000376814	1	0.0203025	4	3	1	0.625	0.625
g011089_000006__g011089	NA	hypothetical protein	3	6	488	74	0.610998	92.5	0.0758197	0.000376814	1	0.0203025	6	1	5	0.21875	0.21875
g012664_000006__g012664	NA	hypothetical protein	3	6	488	74	0.610998	92.5	0.0758197	0.000376814	1	0.0203025	4	3	1	0.625	0.625
g007067_000006__g007067	NA	hypothetical protein	3	7	488	73	0.610998	91.25	0.0641101	7.02509e-05	1	0.0056621	9	3	6	0.507812	0.507812
g009086_000005__g009086	NA	hypothetical protein	3	7	488	73	0.610998	91.25	0.0641101	7.02509e-05	1	0.0056621	5	3	2	1	1
g015145_000006__g015145	NA	hypothetical protein	3	8	488	72	0.610998	90	0.0553279	1.24825e-05	0.24548	0.00146119	9	3	6	0.507812	0.507812
g005566_000003__g005566	NA	hypothetical protein	3	9	488	71	0.610998	88.75	0.0484973	2.128e-06	0.0418493	0.000431436	6	2	4	0.6875	0.6875
g008907__g008907	NA	hypothetical protein	3	9	488	71	0.610998	88.75	0.0484973	2.128e-06	0.0418493	0.000431436	6	2	4	0.6875	0.6875
g009562__g009562	NA	hypothetical protein	3	9	488	71	0.610998	88.75	0.0484973	2.128e-06	0.0418493	0.000431436	6	2	4	0.6875	0.6875
g001365_2_000010__g001365_2	chrC	Superoxide dismutase [Fe]	2	3	489	77	0.407332	96.25	0.104976	0.0214962	1	0.24143	5	2	3	1	1
g002542_2_000010__g002542_2	estA	Esterase EstA	2	3	489	77	0.407332	96.25	0.104976	0.0214962	1	0.24143	1	1	1	1	1
g003339_2_000002__g003339_2	cdhR	hypothetical protein	2	3	489	77	0.407332	96.25	0.104976	0.0214962	1	0.24143	4	2	2	1	1
g003589__g003589	NA	hypothetical protein	2	3	489	77	0.407332	96.25	0.104976	0.0214962	1	0.24143	5	2	3	1	1
g005056_000005__g005056	NA	hypothetical protein	2	3	489	77	0.407332	96.25	0.104976	0.0214962	1	0.24143	5	2	3	1	1
g005188_1_000009__g005188_1	NA	hypothetical protein	2	3	489	77	0.407332	96.25	0.104976	0.0214962	1	0.24143	5	2	3	1	1
g005616__g005616	NA	hypothetical protein	2	3	489	77	0.407332	96.25	0.104976	0.0214962	1	0.24143	4	2	2	1	1
g005764_000001__g005764	rhaR	HTH-type transcriptional activator RhaR	2	3	489	77	0.407332	96.25	0.104976	0.0214962	1	0.24143	4	2	2	1	1
g006047__g006047	NA	hypothetical protein	2	3	489	77	0.407332	96.25	0.104976	0.0214962	1	0.24143	5	2	3	1	1
g006235_1_000005__g006235_1	NA	hypothetical protein	2	3	489	77	0.407332	96.25	0.104976	0.0214962	1	0.24143	3	2	2	1	1
g006647__g006647	NA	hypothetical protein	2	3	489	77	0.407332	96.25	0.104976	0.0214962	1	0.24143	3	2	2	1	1
g007008_000005__g007008	NA	hypothetical protein	2	3	489	77	0.407332	96.25	0.104976	0.0214962	1	0.24143	3	1	2	1	1
g007154_000005__g007154	NA	hypothetical protein	2	3	489	77	0.407332	96.25	0.104976	0.0214962	1	0.24143	5	2	3	1	1
g007157_000006__g007157	NA	hypothetical protein	2	3	489	77	0.407332	96.25	0.104976	0.0214962	1	0.24143	5	2	3	1	1
g007188__g007188	NA	hypothetical protein	2	3	489	77	0.407332	96.25	0.104976	0.0214962	1	0.24143	3	2	1	1	1
g007429_000002__g007429	NA	hypothetical protein	2	3	489	77	0.407332	96.25	0.104976	0.0214962	1	0.24143	4	1	3	0.625	0.625
g007598_000005__g007598	aqdA1	putative N-octanoylanthranilate hydrolase AqdA1	2	3	489	77	0.407332	96.25	0.104976	0.0214962	1	0.24143	1	1	1	1	1
g007686_000001__g007686	NA	hypothetical protein	2	3	489	77	0.407332	96.25	0.104976	0.0214962	1	0.24143	4	1	3	0.625	0.625
g008037_000001__g008037	NA	hypothetical protein	2	3	489	77	0.407332	96.25	0.104976	0.0214962	1	0.24143	4	2	2	1	1
g008042_000003__g008042	NA	hypothetical protein	2	3	489	77	0.407332	96.25	0.104976	0.0214962	1	0.24143	4	2	2	1	1
g008047_000003__g008047	NA	hypothetical protein	2	3	489	77	0.407332	96.25	0.104976	0.0214962	1	0.24143	2	2	1	0.5	1
g008488_000001__g008488	NA	hypothetical protein	2	3	489	77	0.407332	96.25	0.104976	0.0214962	1	0.24143	3	1	2	1	1
g008791_000005__g008791	NA	hypothetical protein	2	3	489	77	0.407332	96.25	0.104976	0.0214962	1	0.24143	2	2	1	0.5	1
g009194_000005__g009194	NA	hypothetical protein	2	3	489	77	0.407332	96.25	0.104976	0.0214962	1	0.24143	2	1	1	1	1
g010214_000001__g010214	NA	hypothetical protein	2	3	489	77	0.407332	96.25	0.104976	0.0214962	1	0.24143	4	2	2	1	1
g010327_000006__g010327	NA	hypothetical protein	2	3	489	77	0.407332	96.25	0.104976	0.0214962	1	0.24143	2	2	1	0.5	1
g010807_000006__g010807	NA	hypothetical protein	2	3	489	77	0.407332	96.25	0.104976	0.0214962	1	0.24143	3	2	2	1	1
g010830_000006__g010830	NA	hypothetical protein	2	3	489	77	0.407332	96.25	0.104976	0.0214962	1	0.24143	5	2	3	1	1
g011030_000006__g011030	NA	hypothetical protein	2	3	489	77	0.407332	96.25	0.104976	0.0214962	1	0.24143	3	2	2	1	1
g011680_000006__g011680	NA	hypothetical protein	2	3	489	77	0.407332	96.25	0.104976	0.0214962	1	0.24143	2	2	1	0.5	1
g012798_000006__g012798	lpfD	putative minor fimbrial subunit LpfD	2	3	489	77	0.407332	96.25	0.104976	0.0214962	1	0.24143	1	1	1	1	1
g013063_000006__g013063	NA	hypothetical protein	2	3	489	77	0.407332	96.25	0.104976	0.0214962	1	0.24143	4	2	2	1	1
g014187_000006__g014187	NA	hypothetical protein	2	3	489	77	0.407332	96.25	0.104976	0.0214962	1	0.24143	4	2	2	1	1
g015555_000006__g015555	NA	hypothetical protein	2	3	489	77	0.407332	96.25	0.104976	0.0214962	1	0.24143	5	2	3	1	1
g015710_000006__g015710	NA	hypothetical protein	2	3	489	77	0.407332	96.25	0.104976	0.0214962	1	0.24143	1	1	1	1	1
g016784_000006__g016784	NA	hypothetical protein	2	3	489	77	0.407332	96.25	0.104976	0.0214962	1	0.24143	5	2	3	1	1
g017804_000006__g017804	NA	hypothetical protein	2	3	489	77	0.407332	96.25	0.104976	0.0214962	1	0.24143	3	2	1	1	1
g018002_000006__g018002	NA	hypothetical protein	2	3	489	77	0.407332	96.25	0.104976	0.0214962	1	0.24143	4	2	2	1	1
g018330_000006__g018330	NA	hypothetical protein	2	3	489	77	0.407332	96.25	0.104976	0.0214962	1	0.24143	3	2	2	1	1
g019345_000006__g019345	NA	hypothetical protein	2	3	489	77	0.407332	96.25	0.104976	0.0214962	1	0.24143	3	2	1	1	1
g003952_000005__g003952	NA	hypothetical protein	2	4	489	76	0.407332	95	0.0777096	0.00431605	1	0.0999759	6	2	4	0.6875	0.6875
g004163_000001__g004163	NA	hypothetical protein	2	4	489	76	0.407332	95	0.0777096	0.00431605	1	0.0999759	3	2	2	1	1
g004979_000005__g004979	NA	hypothetical protein	2	4	489	76	0.407332	95	0.0777096	0.00431605	1	0.0999759	6	2	4	0.6875	0.6875
g005307__g005307	NA	hypothetical protein	2	4	489	76	0.407332	95	0.0777096	0.00431605	1	0.0999759	6	2	4	0.6875	0.6875
g005640_000003__g005640	NA	hypothetical protein	2	4	489	76	0.407332	95	0.0777096	0.00431605	1	0.0999759	4	2	2	1	1
g005959_000005__g005959	NA	hypothetical protein	2	4	489	76	0.407332	95	0.0777096	0.00431605	1	0.0999759	6	2	4	0.6875	0.6875
g006219__g006219	NA	hypothetical protein	2	4	489	76	0.407332	95	0.0777096	0.00431605	1	0.0999759	6	2	4	0.6875	0.6875
g006290_000002__g006290	NA	hypothetical protein	2	4	489	76	0.407332	95	0.0777096	0.00431605	1	0.0999759	6	2	4	0.6875	0.6875
g006882_000005__g006882	NA	hypothetical protein	2	4	489	76	0.407332	95	0.0777096	0.00431605	1	0.0999759	5	2	4	0.375	1
g007366_000005__g007366	NA	hypothetical protein	2	4	489	76	0.407332	95	0.0777096	0.00431605	1	0.0999759	6	2	4	0.6875	0.6875
g007430_000005__g007430	NA	hypothetical protein	2	4	489	76	0.407332	95	0.0777096	0.00431605	1	0.0999759	6	2	4	0.6875	0.6875
g007756_000005__g007756	NA	hypothetical protein	2	4	489	76	0.407332	95	0.0777096	0.00431605	1	0.0999759	6	2	4	0.6875	0.6875
g009039_000005__g009039	NA	hypothetical protein	2	4	489	76	0.407332	95	0.0777096	0.00431605	1	0.0999759	6	2	4	0.6875	0.6875
g011602_000006__g011602	sasA	Adaptive-response sensory-kinase SasA	2	4	489	76	0.407332	95	0.0777096	0.00431605	1	0.0999759	4	2	2	1	1
g011953_000006__g011953	NA	hypothetical protein	2	4	489	76	0.407332	95	0.0777096	0.00431605	1	0.0999759	3	1	2	1	1
g012972_000006__g012972	cdhR	HTH-type transcriptional regulator CdhR	2	4	489	76	0.407332	95	0.0777096	0.00431605	1	0.0999759	4	2	2	1	1
g013157_000006__g013157	NA	hypothetical protein	2	4	489	76	0.407332	95	0.0777096	0.00431605	1	0.0999759	4	2	2	1	1
g014171_000006__g014171	NA	hypothetical protein	2	4	489	76	0.407332	95	0.0777096	0.00431605	1	0.0999759	4	2	2	1	1
g014839_000006__g014839	baiA	3-alpha-hydroxycholanate dehydrogenase (NADP(+))	2	4	489	76	0.407332	95	0.0777096	0.00431605	1	0.0999759	4	2	2	1	1
g017941_000006__g017941	NA	hypothetical protein	2	4	489	76	0.407332	95	0.0777096	0.00431605	1	0.0999759	6	2	4	0.6875	0.6875
g003967_000005__g003967	NA	hypothetical protein	2	5	489	75	0.407332	93.75	0.0613497	0.000804004	1	0.0369429	7	2	5	0.453125	0.453125
g005637_1_000013__g005637_1	NA	hypothetical protein	2	5	489	75	0.407332	93.75	0.0613497	0.000804004	1	0.0369429	7	2	5	0.453125	0.453125
g006117_000005__g006117	NA	hypothetical protein	2	5	489	75	0.407332	93.75	0.0613497	0.000804004	1	0.0369429	6	2	4	0.6875	0.6875
g001698_2_000023__g001698_2	NA	hypothetical protein	2	6	489	74	0.407332	92.5	0.0504431	0.000141447	1	0.0106	4	1	3	0.625	0.625
g010483_000006__g010483	NA	hypothetical protein	2	6	489	74	0.407332	92.5	0.0504431	0.000141447	1	0.0106	3	2	1	1	1
g018689_000006__g018689	NA	hypothetical protein	2	6	489	74	0.407332	92.5	0.0504431	0.000141447	1	0.0106	3	2	1	1	1
g019135_000006__g019135	pphA	Serine/threonine-protein phosphatase 1	2	6	489	74	0.407332	92.5	0.0504431	0.000141447	1	0.0106	3	2	1	1	1
g009315_000003__g009315	NA	hypothetical protein	2	7	489	73	0.407332	91.25	0.0426526	2.37639e-05	0.46734	0.0024727	4	1	3	0.625	0.625
g009361_000005__g009361	NA	hypothetical protein	2	7	489	73	0.407332	91.25	0.0426526	2.37639e-05	0.46734	0.0024727	4	1	3	0.625	0.625
g009585_000005__g009585	NA	hypothetical protein	2	7	489	73	0.407332	91.25	0.0426526	2.37639e-05	0.46734	0.0024727	4	1	3	0.625	0.625
g009703_000005__g009703	NA	hypothetical protein	2	7	489	73	0.407332	91.25	0.0426526	2.37639e-05	0.46734	0.0024727	4	1	3	0.625	0.625
g010193_000003__g010193	NA	hypothetical protein	2	7	489	73	0.407332	91.25	0.0426526	2.37639e-05	0.46734	0.0024727	4	2	2	1	1
g010294_000006__g010294	NA	hypothetical protein	2	7	489	73	0.407332	91.25	0.0426526	2.37639e-05	0.46734	0.0024727	9	2	7	0.179688	0.179688
g010440_000006__g010440	virB4	Type IV secretion system protein virB4	2	7	489	73	0.407332	91.25	0.0426526	2.37639e-05	0.46734	0.0024727	4	1	3	0.625	0.625
g012055_000006__g012055	NA	hypothetical protein	2	7	489	73	0.407332	91.25	0.0426526	2.37639e-05	0.46734	0.0024727	4	1	3	0.625	0.625
g012770_000006__g012770	NA	hypothetical protein	2	7	489	73	0.407332	91.25	0.0426526	2.37639e-05	0.46734	0.0024727	4	1	3	0.625	0.625
g015377_000006__g015377	NA	hypothetical protein	2	7	489	73	0.407332	91.25	0.0426526	2.37639e-05	0.46734	0.0024727	4	1	3	0.625	0.625
g016477_000006__g016477	NA	hypothetical protein	2	7	489	73	0.407332	91.25	0.0426526	2.37639e-05	0.46734	0.0024727	4	1	3	0.625	0.625
g016790_000006__g016790	NA	hypothetical protein	2	7	489	73	0.407332	91.25	0.0426526	2.37639e-05	0.46734	0.0024727	4	1	3	0.625	0.625
g016888_000006__g016888	NA	hypothetical protein	2	7	489	73	0.407332	91.25	0.0426526	2.37639e-05	0.46734	0.0024727	4	1	3	0.625	0.625
g017697_000006__g017697	NA	hypothetical protein	2	7	489	73	0.407332	91.25	0.0426526	2.37639e-05	0.46734	0.0024727	4	1	3	0.625	0.625
g018650_000006__g018650	NA	hypothetical protein	2	7	489	73	0.407332	91.25	0.0426526	2.37639e-05	0.46734	0.0024727	4	1	3	0.625	0.625
g018873_000006__g018873	virB5	Type IV secretion system protein virB5	2	7	489	73	0.407332	91.25	0.0426526	2.37639e-05	0.46734	0.0024727	4	1	3	0.625	0.625
g018898_000006__g018898	virB8	Type IV secretion system protein virB8	2	7	489	73	0.407332	91.25	0.0426526	2.37639e-05	0.46734	0.0024727	4	1	3	0.625	0.625
g007765_000005__g007765	NA	Protein virB10	2	8	489	72	0.407332	90	0.0368098	3.84089e-06	0.0755349	0.000624255	5	1	4	0.375	0.375
g002604_1_000011__g002604_1	virB9	Type IV secretion system protein virB9	2	9	489	71	0.407332	88.75	0.0322654	6.00294e-07	0.0118054	0.000184459	5	1	4	0.375	0.375
g006188_000005__g006188	NA	hypothetical protein	2	9	489	71	0.407332	88.75	0.0322654	6.00294e-07	0.0118054	0.000184459	5	1	4	0.375	0.375
g006222_000004__g006222	NA	hypothetical protein	2	9	489	71	0.407332	88.75	0.0322654	6.00294e-07	0.0118054	0.000184459	5	1	4	0.375	0.375
g006228_000005__g006228	NA	hypothetical protein	2	9	489	71	0.407332	88.75	0.0322654	6.00294e-07	0.0118054	0.000184459	5	1	4	0.375	0.375
g006229_000005__g006229	NA	hypothetical protein	2	9	489	71	0.407332	88.75	0.0322654	6.00294e-07	0.0118054	0.000184459	5	1	4	0.375	0.375
g006264_000004__g006264	NA	hypothetical protein	2	9	489	71	0.407332	88.75	0.0322654	6.00294e-07	0.0118054	0.000184459	5	1	4	0.375	0.375
g006284_000005__g006284	NA	hypothetical protein	2	9	489	71	0.407332	88.75	0.0322654	6.00294e-07	0.0118054	0.000184459	6	2	4	0.6875	0.6875
g008013_000006__g008013	cdhR	HTH-type transcriptional regulator CdhR	2	9	489	71	0.407332	88.75	0.0322654	6.00294e-07	0.0118054	0.000184459	5	1	4	0.375	0.375
g008316_000005__g008316	NA	hypothetical protein	2	9	489	71	0.407332	88.75	0.0322654	6.00294e-07	0.0118054	0.000184459	9	2	7	0.179688	0.179688
g008949_000005__g008949	NA	hypothetical protein	2	9	489	71	0.407332	88.75	0.0322654	6.00294e-07	0.0118054	0.000184459	5	1	4	0.375	0.375
g009408_000005__g009408	NA	hypothetical protein	2	9	489	71	0.407332	88.75	0.0322654	6.00294e-07	0.0118054	0.000184459	5	1	4	0.375	0.375
g009632_000004__g009632	NA	hypothetical protein	2	9	489	71	0.407332	88.75	0.0322654	6.00294e-07	0.0118054	0.000184459	5	1	4	0.375	0.375
g009932_000005__g009932	klcB	Protein KlcB	2	9	489	71	0.407332	88.75	0.0322654	6.00294e-07	0.0118054	0.000184459	5	1	4	0.375	0.375
g010396_000006__g010396	recD2	ATP-dependent RecD-like DNA helicase	2	9	489	71	0.407332	88.75	0.0322654	6.00294e-07	0.0118054	0.000184459	5	1	4	0.375	0.375
g010526_000006__g010526	traD	Coupling protein TraD	2	9	489	71	0.407332	88.75	0.0322654	6.00294e-07	0.0118054	0.000184459	5	1	4	0.375	0.375
g011952_000006__g011952	proC	Pyrroline-5-carboxylate reductase	2	9	489	71	0.407332	88.75	0.0322654	6.00294e-07	0.0118054	0.000184459	5	1	4	0.375	0.375
g013134_000006__g013134	NA	hypothetical protein	2	9	489	71	0.407332	88.75	0.0322654	6.00294e-07	0.0118054	0.000184459	5	1	4	0.375	0.375
g014284_000006__g014284	NA	hypothetical protein	2	9	489	71	0.407332	88.75	0.0322654	6.00294e-07	0.0118054	0.000184459	5	1	4	0.375	0.375
g014510_000006__g014510	besE	hypothetical protein	2	9	489	71	0.407332	88.75	0.0322654	6.00294e-07	0.0118054	0.000184459	5	1	4	0.375	0.375
g015323_000006__g015323	NA	hypothetical protein	2	9	489	71	0.407332	88.75	0.0322654	6.00294e-07	0.0118054	0.000184459	5	1	4	0.375	0.375
g016013_000006__g016013	NA	hypothetical protein	2	9	489	71	0.407332	88.75	0.0322654	6.00294e-07	0.0118054	0.000184459	5	1	4	0.375	0.375
g016652_000006__g016652	NA	hypothetical protein	2	9	489	71	0.407332	88.75	0.0322654	6.00294e-07	0.0118054	0.000184459	5	1	4	0.375	0.375
g017631_000006__g017631	NA	hypothetical protein	2	9	489	71	0.407332	88.75	0.0322654	6.00294e-07	0.0118054	0.000184459	5	1	4	0.375	0.375
g018425_000006__g018425	camD	5-exo-hydroxycamphor dehydrogenase	2	9	489	71	0.407332	88.75	0.0322654	6.00294e-07	0.0118054	0.000184459	5	1	4	0.375	0.375
g019005_000006__g019005	NA	hypothetical protein	2	9	489	71	0.407332	88.75	0.0322654	6.00294e-07	0.0118054	0.000184459	5	1	4	0.375	0.375
g019342_000006__g019342	NA	hypothetical protein	2	9	489	71	0.407332	88.75	0.0322654	6.00294e-07	0.0118054	0.000184459	5	1	4	0.375	0.375
g004711_2_000001__g004711_2	vapC	tRNA(fMet)-specific endonuclease VapC	2	10	489	70	0.407332	87.5	0.0286299	9.10574e-08	0.00179073	0.000107645	6	1	5	0.21875	0.21875
g003985_000005__g003985	NA	hypothetical protein	2	11	489	69	0.407332	86.25	0.0256553	1.34421e-08	0.000264353	2.73258e-05	11	2	9	0.0654297	0.0654297
g000689_2_000006__g000689_2	NA	hypothetical protein	1	3	490	77	0.203666	96.25	0.052381	0.00956496	1	0.159276	3	1	2	1	1
g000703_5_000048__g000703_5	NA	hypothetical protein	1	3	490	77	0.203666	96.25	0.052381	0.00956496	1	0.159276	1	1	1	1	1
g001450_2_000016__g001450_2	NA	Putative multidrug export ATP-binding/permease protein	1	3	490	77	0.203666	96.25	0.052381	0.00956496	1	0.159276	3	1	2	1	1
g003248_2_000006__g003248_2	NA	hypothetical protein	1	3	490	77	0.203666	96.25	0.052381	0.00956496	1	0.159276	2	1	1	1	1
g004006_000005__g004006	NA	hypothetical protein	1	3	490	77	0.203666	96.25	0.052381	0.00956496	1	0.159276	4	1	3	0.625	0.625
g004131_000002__g004131	NA	hypothetical protein	1	3	490	77	0.203666	96.25	0.052381	0.00956496	1	0.159276	4	1	3	0.625	0.625
g005006__g005006	NA	hypothetical protein	1	3	490	77	0.203666	96.25	0.052381	0.00956496	1	0.159276	4	1	3	0.625	0.625
g005391_000005__g005391	NA	hypothetical protein	1	3	490	77	0.203666	96.25	0.052381	0.00956496	1	0.159276	4	1	3	0.625	0.625
g005582_1_000008__g005582_1	NA	hypothetical protein	1	3	490	77	0.203666	96.25	0.052381	0.00956496	1	0.159276	3	1	2	1	1
g006441_000005__g006441	NA	hypothetical protein	1	3	490	77	0.203666	96.25	0.052381	0.00956496	1	0.159276	4	1	3	0.625	0.625
g006500_000004__g006500	NA	hypothetical protein	1	3	490	77	0.203666	96.25	0.052381	0.00956496	1	0.159276	2	1	2	0.5	1
g006889_000004__g006889	NA	hypothetical protein	1	3	490	77	0.203666	96.25	0.052381	0.00956496	1	0.159276	2	1	1	1	1
g006915_000001__g006915	NA	hypothetical protein	1	3	490	77	0.203666	96.25	0.052381	0.00956496	1	0.159276	2	1	1	1	1
g007104_000005__g007104	NA	hypothetical protein	1	3	490	77	0.203666	96.25	0.052381	0.00956496	1	0.159276	3	1	3	0.25	1
g007112_000003__g007112	NA	hypothetical protein	1	3	490	77	0.203666	96.25	0.052381	0.00956496	1	0.159276	3	1	2	1	1
g007219_000005__g007219	NA	hypothetical protein	1	3	490	77	0.203666	96.25	0.052381	0.00956496	1	0.159276	4	1	3	0.625	0.625
g007274_000006__g007274	NA	hypothetical protein	1	3	490	77	0.203666	96.25	0.052381	0.00956496	1	0.159276	1	1	1	1	1
g007317_000005__g007317	NA	hypothetical protein	1	3	490	77	0.203666	96.25	0.052381	0.00956496	1	0.159276	4	1	3	0.625	0.625
g007974_000005__g007974	NA	hypothetical protein	1	3	490	77	0.203666	96.25	0.052381	0.00956496	1	0.159276	4	1	3	0.625	0.625
g008167_000005__g008167	NA	hypothetical protein	1	3	490	77	0.203666	96.25	0.052381	0.00956496	1	0.159276	4	1	3	0.625	0.625
g008183_000005__g008183	NA	hypothetical protein	1	3	490	77	0.203666	96.25	0.052381	0.00956496	1	0.159276	4	1	3	0.625	0.625
g008264_000006__g008264	NA	hypothetical protein	1	3	490	77	0.203666	96.25	0.052381	0.00956496	1	0.159276	3	1	3	0.25	1
g008673__g008673	NA	hypothetical protein	1	3	490	77	0.203666	96.25	0.052381	0.00956496	1	0.159276	3	1	2	1	1
g008740_000004__g008740	ccmC	Heme exporter protein C	1	3	490	77	0.203666	96.25	0.052381	0.00956496	1	0.159276	3	1	2	1	1
g009081_000001__g009081	NA	hypothetical protein	1	3	490	77	0.203666	96.25	0.052381	0.00956496	1	0.159276	3	1	2	1	1
g009110__g009110	NA	hypothetical protein	1	3	490	77	0.203666	96.25	0.052381	0.00956496	1	0.159276	2	1	1	1	1
g009326_1_000008__g009326_1	NA	hypothetical protein	1	3	490	77	0.203666	96.25	0.052381	0.00956496	1	0.159276	3	1	2	1	1
g009334_000005__g009334	NA	hypothetical protein	1	3	490	77	0.203666	96.25	0.052381	0.00956496	1	0.159276	2	1	2	0.5	1
g010614_000006__g010614	NA	hypothetical protein	1	3	490	77	0.203666	96.25	0.052381	0.00956496	1	0.159276	4	1	3	0.625	0.625
g010731_000006__g010731	NA	hypothetical protein	1	3	490	77	0.203666	96.25	0.052381	0.00956496	1	0.159276	3	1	2	1	1
g010796_000006__g010796	NA	hypothetical protein	1	3	490	77	0.203666	96.25	0.052381	0.00956496	1	0.159276	3	1	2	1	1
g011571_000006__g011571	NA	hypothetical protein	1	3	490	77	0.203666	96.25	0.052381	0.00956496	1	0.159276	3	1	2	1	1
g011846_000006__g011846	NA	hypothetical protein	1	3	490	77	0.203666	96.25	0.052381	0.00956496	1	0.159276	4	1	3	0.625	0.625
g011959_000006__g011959	NA	hypothetical protein	1	3	490	77	0.203666	96.25	0.052381	0.00956496	1	0.159276	1	1	1	1	1
g012259_000006__g012259	NA	hypothetical protein	1	3	490	77	0.203666	96.25	0.052381	0.00956496	1	0.159276	1	1	1	1	1
g012660_000006__g012660	thiO	Glycine oxidase	1	3	490	77	0.203666	96.25	0.052381	0.00956496	1	0.159276	1	1	1	1	1
g012810_000006__g012810	NA	hypothetical protein	1	3	490	77	0.203666	96.25	0.052381	0.00956496	1	0.159276	3	1	2	1	1
g013378_000006__g013378	NA	hypothetical protein	1	3	490	77	0.203666	96.25	0.052381	0.00956496	1	0.159276	4	1	3	0.625	0.625
g013405_000006__g013405	NA	hypothetical protein	1	3	490	77	0.203666	96.25	0.052381	0.00956496	1	0.159276	3	1	2	1	1
g013804_000006__g013804	NA	hypothetical protein	1	3	490	77	0.203666	96.25	0.052381	0.00956496	1	0.159276	3	1	2	1	1
g013805_000006__g013805	NA	hypothetical protein	1	3	490	77	0.203666	96.25	0.052381	0.00956496	1	0.159276	4	1	3	0.625	0.625
g014078_000006__g014078	NA	hypothetical protein	1	3	490	77	0.203666	96.25	0.052381	0.00956496	1	0.159276	1	1	1	1	1
g014181_000006__g014181	NA	hypothetical protein	1	3	490	77	0.203666	96.25	0.052381	0.00956496	1	0.159276	1	1	1	1	1
g014197_000006__g014197	NA	hypothetical protein	1	3	490	77	0.203666	96.25	0.052381	0.00956496	1	0.159276	1	1	1	1	1
g014382_000006__g014382	NA	hypothetical protein	1	3	490	77	0.203666	96.25	0.052381	0.00956496	1	0.159276	3	1	2	1	1
g015086_000006__g015086	NA	hypothetical protein	1	3	490	77	0.203666	96.25	0.052381	0.00956496	1	0.159276	3	1	2	1	1
g015376_000006__g015376	NA	hypothetical protein	1	3	490	77	0.203666	96.25	0.052381	0.00956496	1	0.159276	1	1	1	1	1
g015442_000006__g015442	NA	hypothetical protein	1	3	490	77	0.203666	96.25	0.052381	0.00956496	1	0.159276	2	1	1	1	1
g015466_000006__g015466	NA	hypothetical protein	1	3	490	77	0.203666	96.25	0.052381	0.00956496	1	0.159276	1	1	1	1	1
g015806_000006__g015806	NA	hypothetical protein	1	3	490	77	0.203666	96.25	0.052381	0.00956496	1	0.159276	4	1	3	0.625	0.625
g015872_000006__g015872	NA	hypothetical protein	1	3	490	77	0.203666	96.25	0.052381	0.00956496	1	0.159276	4	1	3	0.625	0.625
g015997_000006__g015997	NA	hypothetical protein	1	3	490	77	0.203666	96.25	0.052381	0.00956496	1	0.159276	4	1	3	0.625	0.625
g016197_000006__g016197	NA	hypothetical protein	1	3	490	77	0.203666	96.25	0.052381	0.00956496	1	0.159276	3	1	2	1	1
g016253_000006__g016253	NA	hypothetical protein	1	3	490	77	0.203666	96.25	0.052381	0.00956496	1	0.159276	1	1	1	1	1
g016841_000006__g016841	NA	hypothetical protein	1	3	490	77	0.203666	96.25	0.052381	0.00956496	1	0.159276	4	1	3	0.625	0.625
g016852_000006__g016852	NA	hypothetical protein	1	3	490	77	0.203666	96.25	0.052381	0.00956496	1	0.159276	1	1	1	1	1
g017089_000006__g017089	NA	hypothetical protein	1	3	490	77	0.203666	96.25	0.052381	0.00956496	1	0.159276	1	1	1	1	1
g017175_000006__g017175	NA	hypothetical protein	1	3	490	77	0.203666	96.25	0.052381	0.00956496	1	0.159276	1	1	1	1	1
g017757_000006__g017757	NA	hypothetical protein	1	3	490	77	0.203666	96.25	0.052381	0.00956496	1	0.159276	1	1	1	1	1
g017758_000006__g017758	ehpR	Phenazine antibiotic resistance protein EhpR	1	3	490	77	0.203666	96.25	0.052381	0.00956496	1	0.159276	1	1	1	1	1
g017927_000006__g017927	NA	hypothetical protein	1	3	490	77	0.203666	96.25	0.052381	0.00956496	1	0.159276	1	1	1	1	1
g017970_000006__g017970	NA	hypothetical protein	1	3	490	77	0.203666	96.25	0.052381	0.00956496	1	0.159276	4	1	3	0.625	0.625
g018204_000006__g018204	NA	hypothetical protein	1	3	490	77	0.203666	96.25	0.052381	0.00956496	1	0.159276	1	1	1	1	1
g018557_000006__g018557	NA	hypothetical protein	1	3	490	77	0.203666	96.25	0.052381	0.00956496	1	0.159276	4	1	3	0.625	0.625
g018748_000006__g018748	NA	hypothetical protein	1	3	490	77	0.203666	96.25	0.052381	0.00956496	1	0.159276	4	1	3	0.625	0.625
g018866_000006__g018866	apr	Subtilisin	1	3	490	77	0.203666	96.25	0.052381	0.00956496	1	0.159276	3	1	2	1	1
g018957_000006__g018957	NA	hypothetical protein	1	3	490	77	0.203666	96.25	0.052381	0.00956496	1	0.159276	4	1	3	0.625	0.625
g018958_000006__g018958	NA	hypothetical protein	1	3	490	77	0.203666	96.25	0.052381	0.00956496	1	0.159276	4	1	3	0.625	0.625
g019120_000006__g019120	NA	hypothetical protein	1	3	490	77	0.203666	96.25	0.052381	0.00956496	1	0.159276	1	1	1	1	1
g003369_2_000013__g003369_2	NA	NADH dehydrogenase-like protein	1	4	490	76	0.203666	95	0.0387755	0.00161079	1	0.060919	3	1	2	1	1
g003839_000005__g003839	NA	hypothetical protein	1	4	490	76	0.203666	95	0.0387755	0.00161079	1	0.060919	5	1	4	0.375	0.375
g004142__g004142	NA	hypothetical protein	1	4	490	76	0.203666	95	0.0387755	0.00161079	1	0.060919	4	1	4	0.125	0.625
g005054_000005__g005054	NA	hypothetical protein	1	4	490	76	0.203666	95	0.0387755	0.00161079	1	0.060919	4	1	3	0.625	0.625
g005112_000001__g005112	pao	Pseudooxynicotine oxidase	1	4	490	76	0.203666	95	0.0387755	0.00161079	1	0.060919	4	1	3	0.625	0.625
g005731_000001__g005731	virS	HTH-type transcriptional regulator VirS	1	4	490	76	0.203666	95	0.0387755	0.00161079	1	0.060919	4	1	3	0.625	0.625
g006598__g006598	NA	hypothetical protein	1	4	490	76	0.203666	95	0.0387755	0.00161079	1	0.060919	4	1	3	0.625	0.625
g006602_000002__g006602	NA	hypothetical protein	1	4	490	76	0.203666	95	0.0387755	0.00161079	1	0.060919	4	1	3	0.625	0.625
g006966_000005__g006966	NA	hypothetical protein	1	4	490	76	0.203666	95	0.0387755	0.00161079	1	0.060919	3	1	2	1	1
g007380_000004__g007380	NA	hypothetical protein	1	4	490	76	0.203666	95	0.0387755	0.00161079	1	0.060919	5	1	4	0.375	0.375
g007938_000005__g007938	NA	hypothetical protein	1	4	490	76	0.203666	95	0.0387755	0.00161079	1	0.060919	5	1	4	0.375	0.375
g007999__g007999	NA	hypothetical protein	1	4	490	76	0.203666	95	0.0387755	0.00161079	1	0.060919	5	1	4	0.375	0.375
g008821_000005__g008821	NA	hypothetical protein	1	4	490	76	0.203666	95	0.0387755	0.00161079	1	0.060919	4	1	3	0.625	0.625
g009159_000003__g009159	NA	hypothetical protein	1	4	490	76	0.203666	95	0.0387755	0.00161079	1	0.060919	3	1	2	1	1
g010251_000005__g010251	NA	hypothetical protein	1	4	490	76	0.203666	95	0.0387755	0.00161079	1	0.060919	5	1	4	0.375	0.375
g010401_000006__g010401	NA	hypothetical protein	1	4	490	76	0.203666	95	0.0387755	0.00161079	1	0.060919	3	1	2	1	1
g011096_000006__g011096	NA	hypothetical protein	1	4	490	76	0.203666	95	0.0387755	0.00161079	1	0.060919	5	1	4	0.375	0.375
g011497_000006__g011497	NA	hypothetical protein	1	4	490	76	0.203666	95	0.0387755	0.00161079	1	0.060919	4	1	3	0.625	0.625
g012470_000006__g012470	NA	hypothetical protein	1	4	490	76	0.203666	95	0.0387755	0.00161079	1	0.060919	3	1	2	1	1
g012617_000006__g012617	NA	hypothetical protein	1	4	490	76	0.203666	95	0.0387755	0.00161079	1	0.060919	3	1	2	1	1
g015070_000006__g015070	NA	hypothetical protein	1	4	490	76	0.203666	95	0.0387755	0.00161079	1	0.060919	4	1	3	0.625	0.625
g016125_000006__g016125	NA	hypothetical protein	1	4	490	76	0.203666	95	0.0387755	0.00161079	1	0.060919	4	1	3	0.625	0.625
g016487_000006__g016487	NA	hypothetical protein	1	4	490	76	0.203666	95	0.0387755	0.00161079	1	0.060919	4	1	3	0.625	0.625
g018496_000006__g018496	fmt	Methionyl-tRNA formyltransferase	1	4	490	76	0.203666	95	0.0387755	0.00161079	1	0.060919	3	1	2	1	1
g019209_000006__g019209	NA	hypothetical protein	1	4	490	76	0.203666	95	0.0387755	0.00161079	1	0.060919	5	1	4	0.375	0.375
g019425_000006__g019425	NA	hypothetical protein	1	4	490	76	0.203666	95	0.0387755	0.00161079	1	0.060919	5	1	4	0.375	0.375
g019453_000006__g019453	NA	hypothetical protein	1	4	490	76	0.203666	95	0.0387755	0.00161079	1	0.060919	5	1	4	0.375	0.375
g004991_000003__g004991	NA	hypothetical protein	1	5	490	75	0.203666	93.75	0.0306122	0.000258164	1	0.0171522	4	1	3	0.625	0.625
g007302_000006__g007302	NA	hypothetical protein	1	5	490	75	0.203666	93.75	0.0306122	0.000258164	1	0.0171522	5	1	4	0.375	0.375
g007335_000004__g007335	NA	hypothetical protein	1	5	490	75	0.203666	93.75	0.0306122	0.000258164	1	0.0171522	5	1	4	0.375	0.375
g008776_000005__g008776	NA	hypothetical protein	1	5	490	75	0.203666	93.75	0.0306122	0.000258164	1	0.0171522	5	1	4	0.375	0.375
g015796_000006__g015796	NA	hypothetical protein	1	5	490	75	0.203666	93.75	0.0306122	0.000258164	1	0.0171522	6	1	5	0.21875	0.21875
g016127_000006__g016127	NA	hypothetical protein	1	5	490	75	0.203666	93.75	0.0306122	0.000258164	1	0.0171522	6	1	5	0.21875	0.21875
g005043_000006__g005043	NA	hypothetical protein	1	6	490	74	0.203666	92.5	0.0251701	3.9828e-05	0.783258	0.00378385	5	1	4	0.375	0.375
g010633_000006__g010633	NA	hypothetical protein	1	6	490	74	0.203666	92.5	0.0251701	3.9828e-05	0.783258	0.00378385	7	1	6	0.125	0.125
g010977_000006__g010977	NA	hypothetical protein	1	6	490	74	0.203666	92.5	0.0251701	3.9828e-05	0.783258	0.00378385	7	1	6	0.125	0.125
g011185_000006__g011185	NA	hypothetical protein	1	6	490	74	0.203666	92.5	0.0251701	3.9828e-05	0.783258	0.00378385	7	1	6	0.125	0.125
g012452_000006__g012452	NA	hypothetical protein	1	6	490	74	0.203666	92.5	0.0251701	3.9828e-05	0.783258	0.00378385	7	1	6	0.125	0.125
g014684_000006__g014684	NA	hypothetical protein	1	6	490	74	0.203666	92.5	0.0251701	3.9828e-05	0.783258	0.00378385	2	1	1	1	1
g017285_000006__g017285	NA	hypothetical protein	1	6	490	74	0.203666	92.5	0.0251701	3.9828e-05	0.783258	0.00378385	7	1	6	0.125	0.125
g018066_000006__g018066	NA	hypothetical protein	1	6	490	74	0.203666	92.5	0.0251701	3.9828e-05	0.783258	0.00378385	2	1	1	1	1
g007001_000005__g007001	NA	hypothetical protein	1	7	490	73	0.203666	91.25	0.0212828	5.95496e-06	0.11711	0.000829237	7	1	6	0.125	0.125
g007207_000005__g007207	NA	hypothetical protein	1	7	490	73	0.203666	91.25	0.0212828	5.95496e-06	0.11711	0.000829237	8	1	7	0.0703125	0.0703125
g008962_000004__g008962	NA	hypothetical protein	1	8	490	72	0.203666	90	0.0183673	8.66698e-07	0.0170445	0.000233486	4	1	3	0.625	0.625
g010638_000006__g010638	NA	hypothetical protein	1	11	490	69	0.203666	86.25	0.0128015	2.33155e-09	4.58524e-05	7.64206e-06	10	1	9	0.0214844	0.0214844
g000456_2_000206__g000456_2	NA	hypothetical protein	0	2	491	78	0	97.5	0	0.0194181	1	0.227578	1	0	1	1	1
g001365_3_000001__g001365_3	chrC	Thiosulfate sulfurtransferase GlpE	0	2	491	78	0	97.5	0	0.0194181	1	0.227578	2	0	2	0.5	0.5
g001731_2__g001731_2	NA	hypothetical protein	0	2	491	78	0	97.5	0	0.0194181	1	0.227578	2	0	2	0.5	0.5
g002135_2_000006__g002135_2	mdtC	hypothetical protein	0	4	491	76	0	95	0	0.000360853	1	0.0198227	3	0	3	0.25	0.25
g002352_2__g002352_2	NA	hypothetical protein	0	2	491	78	0	97.5	0	0.0194181	1	0.227578	2	0	2	0.5	0.5
g002971_3__g002971_3	bvgA	Virulence factors putative positive transcription regulator BvgA	0	5	491	75	0	93.75	0	4.83684e-05	0.951212	0.00408246	4	0	4	0.125	0.125
g003408_2_000016__g003408_2	NA	hypothetical protein	0	2	491	78	0	97.5	0	0.0194181	1	0.227578	1	0	1	1	1
g005033_000005__g005033	NA	hypothetical protein	0	5	491	75	0	93.75	0	4.83684e-05	0.951212	0.00408246	5	0	5	0.0625	0.0625
g005087_000005__g005087	NA	hypothetical protein	0	5	491	75	0	93.75	0	4.83684e-05	0.951212	0.00408246	5	0	5	0.0625	0.0625
g005108_2_000016__g005108_2	NA	hypothetical protein	0	3	491	77	0	96.25	0	0.00266188	1	0.0704556	3	0	3	0.25	0.25
g005434_000005__g005434	NA	hypothetical protein	0	5	491	75	0	93.75	0	4.83684e-05	0.951212	0.00408246	5	0	5	0.0625	0.0625
g005435_000001__g005435	NA	hypothetical protein	0	4	491	76	0	95	0	0.000360853	1	0.0198227	4	0	4	0.125	0.125
g005518_2_000012__g005518_2	rssB	Regulator of RpoS	0	2	491	78	0	97.5	0	0.0194181	1	0.227578	1	0	1	1	1
g005555_000005__g005555	NA	hypothetical protein	0	3	491	77	0	96.25	0	0.00266188	1	0.0704556	3	0	3	0.25	0.25
g005562__g005562	NA	putative protein	0	5	491	75	0	93.75	0	4.83684e-05	0.951212	0.00408246	4	0	4	0.125	0.125
g005582_2_000012__g005582_2	NA	hypothetical protein	0	3	491	77	0	96.25	0	0.00266188	1	0.0704556	2	0	2	0.5	0.5
g005611_1_000015__g005611_1	NA	hypothetical protein	0	6	491	74	0	92.5	0	6.40924e-06	0.126044	0.000829237	5	0	5	0.0625	0.0625
g005611_2__g005611_2	NA	hypothetical protein	0	4	491	76	0	95	0	0.000360853	1	0.0198227	4	0	4	0.125	0.125
g005619_000005__g005619	NA	hypothetical protein	0	4	491	76	0	95	0	0.000360853	1	0.0198227	4	0	4	0.125	0.125
g005624_000005__g005624	NA	hypothetical protein	0	3	491	77	0	96.25	0	0.00266188	1	0.0704556	3	0	3	0.25	0.25
g005637_2_000002__g005637_2	NA	hypothetical protein	0	2	491	78	0	97.5	0	0.0194181	1	0.227578	2	0	2	0.5	0.5
g005716_000005__g005716	NA	hypothetical protein	0	4	491	76	0	95	0	0.000360853	1	0.0198227	4	0	4	0.125	0.125
g005726_000005__g005726	NA	hypothetical protein	0	4	491	76	0	95	0	0.000360853	1	0.0198227	4	0	4	0.125	0.125
g005942_000005__g005942	NA	hypothetical protein	0	5	491	75	0	93.75	0	4.83684e-05	0.951212	0.00408246	4	0	4	0.125	0.125
g006067_2_000012__g006067_2	NA	hypothetical protein	0	2	491	78	0	97.5	0	0.0194181	1	0.227578	2	0	2	0.5	0.5
g007074_000005__g007074	NA	hypothetical protein	0	4	491	76	0	95	0	0.000360853	1	0.0198227	4	0	4	0.125	0.125
g007093_000004__g007093	NA	hypothetical protein	0	2	491	78	0	97.5	0	0.0194181	1	0.227578	2	0	2	0.5	0.5
g007141_000004__g007141	NA	hypothetical protein	0	2	491	78	0	97.5	0	0.0194181	1	0.227578	2	0	2	0.5	0.5
g007230_000002__g007230	NA	hypothetical protein	0	4	491	76	0	95	0	0.000360853	1	0.0198227	3	0	3	0.25	0.25
g007242_000006__g007242	rcsC	Sensor histidine kinase RcsC	0	2	491	78	0	97.5	0	0.0194181	1	0.227578	1	0	1	1	1
g007252_000006__g007252	NA	hypothetical protein	0	5	491	75	0	93.75	0	4.83684e-05	0.951212	0.00408246	3	0	3	0.25	0.25
g007264_000005__g007264	NA	hypothetical protein	0	5	491	75	0	93.75	0	4.83684e-05	0.951212	0.00408246	5	0	5	0.0625	0.0625
g007337_000004__g007337	NA	hypothetical protein	0	3	491	77	0	96.25	0	0.00266188	1	0.0704556	3	0	3	0.25	0.25
g007374__g007374	NA	hypothetical protein	0	2	491	78	0	97.5	0	0.0194181	1	0.227578	2	0	2	0.5	0.5
g007412_000006__g007412	NA	hypothetical protein	0	2	491	78	0	97.5	0	0.0194181	1	0.227578	2	0	2	0.5	0.5
g007445_000005__g007445	NA	hypothetical protein	0	2	491	78	0	97.5	0	0.0194181	1	0.227578	2	0	2	0.5	0.5
g007467_000004__g007467	NA	hypothetical protein	0	2	491	78	0	97.5	0	0.0194181	1	0.227578	2	0	2	0.5	0.5
g007587_000005__g007587	NA	hypothetical protein	0	3	491	77	0	96.25	0	0.00266188	1	0.0704556	3	0	3	0.25	0.25
g007592_000005__g007592	NA	hypothetical protein	0	2	491	78	0	97.5	0	0.0194181	1	0.227578	2	0	2	0.5	0.5
g007661_000004__g007661	NA	hypothetical protein	0	2	491	78	0	97.5	0	0.0194181	1	0.227578	2	0	2	0.5	0.5
g007682_000005__g007682	NA	hypothetical protein	0	2	491	78	0	97.5	0	0.0194181	1	0.227578	2	0	2	0.5	0.5
g007730_000005__g007730	NA	hypothetical protein	0	2	491	78	0	97.5	0	0.0194181	1	0.227578	2	0	2	0.5	0.5
g007758_000005__g007758	NA	hypothetical protein	0	3	491	77	0	96.25	0	0.00266188	1	0.0704556	3	0	3	0.25	0.25
g007784_000005__g007784	NA	hypothetical protein	0	5	491	75	0	93.75	0	4.83684e-05	0.951212	0.00408246	4	0	4	0.125	0.125
g007794_000005__g007794	NA	hypothetical protein	0	2	491	78	0	97.5	0	0.0194181	1	0.227578	2	0	2	0.5	0.5
g007833_000004__g007833	NA	hypothetical protein	0	2	491	78	0	97.5	0	0.0194181	1	0.227578	2	0	2	0.5	0.5
g007864_000005__g007864	NA	hypothetical protein	0	4	491	76	0	95	0	0.000360853	1	0.0198227	4	0	4	0.125	0.125
g007892_000002__g007892	NA	hypothetical protein	0	2	491	78	0	97.5	0	0.0194181	1	0.227578	2	0	2	0.5	0.5
g007905_000005__g007905	NA	hypothetical protein	0	3	491	77	0	96.25	0	0.00266188	1	0.0704556	3	0	3	0.25	0.25
g007949_000001__g007949	NA	hypothetical protein	0	2	491	78	0	97.5	0	0.0194181	1	0.227578	2	0	2	0.5	0.5
g007962_000004__g007962	NA	hypothetical protein	0	3	491	77	0	96.25	0	0.00266188	1	0.0704556	3	0	3	0.25	0.25
g008026_000004__g008026	NA	hypothetical protein	0	3	491	77	0	96.25	0	0.00266188	1	0.0704556	3	0	3	0.25	0.25
g008054_000005__g008054	NA	hypothetical protein	0	2	491	78	0	97.5	0	0.0194181	1	0.227578	2	0	2	0.5	0.5
g008076__g008076	NA	hypothetical protein	0	2	491	78	0	97.5	0	0.0194181	1	0.227578	2	0	2	0.5	0.5
g008161_000005__g008161	NA	hypothetical protein	0	2	491	78	0	97.5	0	0.0194181	1	0.227578	2	0	2	0.5	0.5
g008195_000001__g008195	hcf136	Ycf48-like protein	0	4	491	76	0	95	0	0.000360853	1	0.0198227	3	0	3	0.25	0.25
g008226_000005__g008226	NA	hypothetical protein	0	2	491	78	0	97.5	0	0.0194181	1	0.227578	2	0	2	0.5	0.5
g008251_000004__g008251	NA	hypothetical protein	0	2	491	78	0	97.5	0	0.0194181	1	0.227578	2	0	2	0.5	0.5
g008314_000005__g008314	NA	hypothetical protein	0	4	491	76	0	95	0	0.000360853	1	0.0198227	4	0	4	0.125	0.125
g008353_000005__g008353	NA	hypothetical protein	0	3	491	77	0	96.25	0	0.00266188	1	0.0704556	2	0	2	0.5	0.5
g008398_000005__g008398	NA	hypothetical protein	0	2	491	78	0	97.5	0	0.0194181	1	0.227578	2	0	2	0.5	0.5
g008404_000005__g008404	NA	hypothetical protein	0	4	491	76	0	95	0	0.000360853	1	0.0198227	4	0	4	0.125	0.125
g008415_000005__g008415	NA	hypothetical protein	0	3	491	77	0	96.25	0	0.00266188	1	0.0704556	3	0	3	0.25	0.25
g008424_000006__g008424	NA	hypothetical protein	0	2	491	78	0	97.5	0	0.0194181	1	0.227578	2	0	2	0.5	0.5
g008455_000005__g008455	NA	hypothetical protein	0	2	491	78	0	97.5	0	0.0194181	1	0.227578	2	0	2	0.5	0.5
g008479_000005__g008479	NA	hypothetical protein	0	3	491	77	0	96.25	0	0.00266188	1	0.0704556	3	0	3	0.25	0.25
g008561_000005__g008561	NA	hypothetical protein	0	3	491	77	0	96.25	0	0.00266188	1	0.0704556	3	0	3	0.25	0.25
g008571_000005__g008571	NA	hypothetical protein	0	2	491	78	0	97.5	0	0.0194181	1	0.227578	2	0	2	0.5	0.5
g008576_000005__g008576	NA	hypothetical protein	0	2	491	78	0	97.5	0	0.0194181	1	0.227578	2	0	2	0.5	0.5
g008592_000005__g008592	NA	hypothetical protein	0	5	491	75	0	93.75	0	4.83684e-05	0.951212	0.00408246	4	0	4	0.125	0.125
g008621_000005__g008621	NA	hypothetical protein	0	2	491	78	0	97.5	0	0.0194181	1	0.227578	2	0	2	0.5	0.5
g008670_000004__g008670	NA	hypothetical protein	0	2	491	78	0	97.5	0	0.0194181	1	0.227578	2	0	2	0.5	0.5
g008721_000003__g008721	NA	hypothetical protein	0	4	491	76	0	95	0	0.000360853	1	0.0198227	4	0	4	0.125	0.125
g008735_000005__g008735	NA	hypothetical protein	0	6	491	74	0	92.5	0	6.40924e-06	0.126044	0.000829237	6	0	6	0.03125	0.03125
g008766_000005__g008766	NA	hypothetical protein	0	3	491	77	0	96.25	0	0.00266188	1	0.0704556	3	0	3	0.25	0.25
g008822_2_000012__g008822_2	NA	hypothetical protein	0	2	491	78	0	97.5	0	0.0194181	1	0.227578	2	0	2	0.5	0.5
g008826_1_000009__g008826_1	NA	hypothetical protein	0	3	491	77	0	96.25	0	0.00266188	1	0.0704556	2	0	2	0.5	0.5
g008826_2_000008__g008826_2	NA	hypothetical protein	0	3	491	77	0	96.25	0	0.00266188	1	0.0704556	2	0	2	0.5	0.5
g008838_000005__g008838	NA	hypothetical protein	0	2	491	78	0	97.5	0	0.0194181	1	0.227578	2	0	2	0.5	0.5
g008850_000005__g008850	NA	hypothetical protein	0	3	491	77	0	96.25	0	0.00266188	1	0.0704556	3	0	3	0.25	0.25
g008892_000002__g008892	NA	hypothetical protein	0	4	491	76	0	95	0	0.000360853	1	0.0198227	4	0	4	0.125	0.125
g008895_000005__g008895	NA	hypothetical protein	0	4	491	76	0	95	0	0.000360853	1	0.0198227	3	0	3	0.25	0.25
g008901_000004__g008901	NA	hypothetical protein	0	3	491	77	0	96.25	0	0.00266188	1	0.0704556	3	0	3	0.25	0.25
g008923_000002__g008923	NA	hypothetical protein	0	2	491	78	0	97.5	0	0.0194181	1	0.227578	2	0	2	0.5	0.5
g008952_000002__g008952	NA	hypothetical protein	0	2	491	78	0	97.5	0	0.0194181	1	0.227578	2	0	2	0.5	0.5
g009001_2_000010__g009001_2	nrdR	Transcriptional repressor NrdR	0	2	491	78	0	97.5	0	0.0194181	1	0.227578	2	0	2	0.5	0.5
g009160_000004__g009160	NA	hypothetical protein	0	3	491	77	0	96.25	0	0.00266188	1	0.0704556	3	0	3	0.25	0.25
g009326_2_000009__g009326_2	NA	hypothetical protein	0	3	491	77	0	96.25	0	0.00266188	1	0.0704556	2	0	2	0.5	0.5
g009377_000005__g009377	NA	hypothetical protein	0	5	491	75	0	93.75	0	4.83684e-05	0.951212	0.00408246	2	0	2	0.5	0.5
g009400_000005__g009400	NA	hypothetical protein	0	2	491	78	0	97.5	0	0.0194181	1	0.227578	2	0	2	0.5	0.5
g009442_000005__g009442	NA	hypothetical protein	0	9	491	71	0	88.75	0	1.3895e-08	0.000273258	2.73258e-05	4	0	4	0.125	0.125
g009476_1_000010__g009476_1	rcsB	Transcriptional regulatory protein RcsB	0	2	491	78	0	97.5	0	0.0194181	1	0.227578	1	0	1	1	1
g009476_2_000011__g009476_2	rcsB	Transcriptional regulatory protein RcsB	0	2	491	78	0	97.5	0	0.0194181	1	0.227578	1	0	1	1	1
g009621_000005__g009621	NA	hypothetical protein	0	2	491	78	0	97.5	0	0.0194181	1	0.227578	2	0	2	0.5	0.5
g009639__g009639	NA	hypothetical protein	0	2	491	78	0	97.5	0	0.0194181	1	0.227578	2	0	2	0.5	0.5
g009717_000005__g009717	NA	hypothetical protein	0	2	491	78	0	97.5	0	0.0194181	1	0.227578	2	0	2	0.5	0.5
g009778_000006__g009778	yfcP	putative fimbrial-like protein YfcP	0	2	491	78	0	97.5	0	0.0194181	1	0.227578	1	0	1	1	1
g009865_000005__g009865	NA	hypothetical protein	0	2	491	78	0	97.5	0	0.0194181	1	0.227578	2	0	2	0.5	0.5
g009959_000005__g009959	NA	hypothetical protein	0	5	491	75	0	93.75	0	4.83684e-05	0.951212	0.00408246	5	0	5	0.0625	0.0625
g009960_000005__g009960	NA	hypothetical protein	0	2	491	78	0	97.5	0	0.0194181	1	0.227578	2	0	2	0.5	0.5
g009982_000005__g009982	NA	hypothetical protein	0	5	491	75	0	93.75	0	4.83684e-05	0.951212	0.00408246	5	0	5	0.0625	0.0625
g010013_000005__g010013	NA	hypothetical protein	0	2	491	78	0	97.5	0	0.0194181	1	0.227578	2	0	2	0.5	0.5
g010021_000001__g010021	COQ3	Ubiquinone biosynthesis O-methyltransferase%2C mitochondrial	0	2	491	78	0	97.5	0	0.0194181	1	0.227578	2	0	2	0.5	0.5
g010160_000005__g010160	NA	hypothetical protein	0	3	491	77	0	96.25	0	0.00266188	1	0.0704556	2	0	2	0.5	0.5
g010228__g010228	NA	hypothetical protein	0	2	491	78	0	97.5	0	0.0194181	1	0.227578	2	0	2	0.5	0.5
g010233_000006__g010233	NA	hypothetical protein	0	2	491	78	0	97.5	0	0.0194181	1	0.227578	2	0	2	0.5	0.5
g010268_000005__g010268	NA	hypothetical protein	0	2	491	78	0	97.5	0	0.0194181	1	0.227578	2	0	2	0.5	0.5
g010287_000006__g010287	NA	hypothetical protein	0	2	491	78	0	97.5	0	0.0194181	1	0.227578	2	0	2	0.5	0.5
g010288_000006__g010288	NA	hypothetical protein	0	2	491	78	0	97.5	0	0.0194181	1	0.227578	1	0	1	1	1
g010319_000006__g010319	NA	hypothetical protein	0	4	491	76	0	95	0	0.000360853	1	0.0198227	3	0	3	0.25	0.25
g010404_000006__g010404	NA	hypothetical protein	0	3	491	77	0	96.25	0	0.00266188	1	0.0704556	3	0	3	0.25	0.25
g010446_000006__g010446	NA	hypothetical protein	0	2	491	78	0	97.5	0	0.0194181	1	0.227578	2	0	2	0.5	0.5
g010466_000006__g010466	NA	hypothetical protein	0	2	491	78	0	97.5	0	0.0194181	1	0.227578	1	0	1	1	1
g010513_000006__g010513	NA	hypothetical protein	0	3	491	77	0	96.25	0	0.00266188	1	0.0704556	1	0	1	1	1
g010527_000006__g010527	NA	hypothetical protein	0	2	491	78	0	97.5	0	0.0194181	1	0.227578	2	0	2	0.5	0.5
g010578_000006__g010578	NA	hypothetical protein	0	2	491	78	0	97.5	0	0.0194181	1	0.227578	2	0	2	0.5	0.5
g010583_000006__g010583	NA	hypothetical protein	0	6	491	74	0	92.5	0	6.40924e-06	0.126044	0.000829237	1	0	1	1	1
g010590_000006__g010590	NA	hypothetical protein	0	3	491	77	0	96.25	0	0.00266188	1	0.0704556	2	0	2	0.5	0.5
g010627_000006__g010627	NA	hypothetical protein	0	3	491	77	0	96.25	0	0.00266188	1	0.0704556	2	0	2	0.5	0.5
g010648_000006__g010648	NA	hypothetical protein	0	2	491	78	0	97.5	0	0.0194181	1	0.227578	1	0	1	1	1
g010658_000006__g010658	NA	hypothetical protein	0	2	491	78	0	97.5	0	0.0194181	1	0.227578	2	0	2	0.5	0.5
g010670_000006__g010670	NA	hypothetical protein	0	2	491	78	0	97.5	0	0.0194181	1	0.227578	2	0	2	0.5	0.5
g010684_000006__g010684	NA	hypothetical protein	0	7	491	73	0	91.25	0	8.3944e-07	0.0165084	0.000229284	7	0	7	0.015625	0.015625
g010707_000006__g010707	NA	hypothetical protein	0	2	491	78	0	97.5	0	0.0194181	1	0.227578	2	0	2	0.5	0.5
g010718_000006__g010718	NA	hypothetical protein	0	2	491	78	0	97.5	0	0.0194181	1	0.227578	2	0	2	0.5	0.5
g010744_000006__g010744	NA	hypothetical protein	0	3	491	77	0	96.25	0	0.00266188	1	0.0704556	3	0	3	0.25	0.25
g010761_000006__g010761	NA	hypothetical protein	0	7	491	73	0	91.25	0	8.3944e-07	0.0165084	0.000229284	6	0	6	0.03125	0.03125
g010763_000006__g010763	NA	hypothetical protein	0	2	491	78	0	97.5	0	0.0194181	1	0.227578	2	0	2	0.5	0.5
g010797_000006__g010797	NA	hypothetical protein	0	4	491	76	0	95	0	0.000360853	1	0.0198227	4	0	4	0.125	0.125
g010812_000006__g010812	NA	hypothetical protein	0	4	491	76	0	95	0	0.000360853	1	0.0198227	4	0	4	0.125	0.125
g010814_000006__g010814	NA	hypothetical protein	0	5	491	75	0	93.75	0	4.83684e-05	0.951212	0.00408246	5	0	5	0.0625	0.0625
g010863_000006__g010863	NA	hypothetical protein	0	5	491	75	0	93.75	0	4.83684e-05	0.951212	0.00408246	3	0	3	0.25	0.25
g010868_000006__g010868	NA	hypothetical protein	0	2	491	78	0	97.5	0	0.0194181	1	0.227578	2	0	2	0.5	0.5
g010895_000006__g010895	NA	hypothetical protein	0	4	491	76	0	95	0	0.000360853	1	0.0198227	4	0	4	0.125	0.125
g010912_000006__g010912	NA	hypothetical protein	0	3	491	77	0	96.25	0	0.00266188	1	0.0704556	3	0	3	0.25	0.25
g011025_000006__g011025	NA	hypothetical protein	0	4	491	76	0	95	0	0.000360853	1	0.0198227	4	0	4	0.125	0.125
g011036_000006__g011036	NA	hypothetical protein	0	5	491	75	0	93.75	0	4.83684e-05	0.951212	0.00408246	5	0	5	0.0625	0.0625
g011068_000006__g011068	NA	hypothetical protein	0	2	491	78	0	97.5	0	0.0194181	1	0.227578	1	0	1	1	1
g011086_000006__g011086	NA	hypothetical protein	0	4	491	76	0	95	0	0.000360853	1	0.0198227	4	0	4	0.125	0.125
g011165_000006__g011165	NA	hypothetical protein	0	3	491	77	0	96.25	0	0.00266188	1	0.0704556	3	0	3	0.25	0.25
g011170_000006__g011170	NA	hypothetical protein	0	2	491	78	0	97.5	0	0.0194181	1	0.227578	2	0	2	0.5	0.5
g011176_000006__g011176	NA	hypothetical protein	0	2	491	78	0	97.5	0	0.0194181	1	0.227578	2	0	2	0.5	0.5
g011181_000006__g011181	NA	hypothetical protein	0	2	491	78	0	97.5	0	0.0194181	1	0.227578	2	0	2	0.5	0.5
g011189_000006__g011189	NA	hypothetical protein	0	3	491	77	0	96.25	0	0.00266188	1	0.0704556	2	0	2	0.5	0.5
g011192_000006__g011192	NA	hypothetical protein	0	2	491	78	0	97.5	0	0.0194181	1	0.227578	2	0	2	0.5	0.5
g011201_000006__g011201	papC	Outer membrane usher protein PapC	0	2	491	78	0	97.5	0	0.0194181	1	0.227578	1	0	1	1	1
g011215_000006__g011215	NA	hypothetical protein	0	2	491	78	0	97.5	0	0.0194181	1	0.227578	1	0	1	1	1
g011218_000006__g011218	rcsC	Sensor histidine kinase RcsC	0	2	491	78	0	97.5	0	0.0194181	1	0.227578	1	0	1	1	1
g011219_000006__g011219	NA	hypothetical protein	0	4	491	76	0	95	0	0.000360853	1	0.0198227	4	0	4	0.125	0.125
g011246_000006__g011246	NA	hypothetical protein	0	3	491	77	0	96.25	0	0.00266188	1	0.0704556	3	0	3	0.25	0.25
g011247_000006__g011247	NA	hypothetical protein	0	2	491	78	0	97.5	0	0.0194181	1	0.227578	1	0	1	1	1
g011259_000006__g011259	NA	hypothetical protein	0	2	491	78	0	97.5	0	0.0194181	1	0.227578	1	0	1	1	1
g011262_000006__g011262	NA	hypothetical protein	0	3	491	77	0	96.25	0	0.00266188	1	0.0704556	3	0	3	0.25	0.25
g011273_000006__g011273	NA	hypothetical protein	0	3	491	77	0	96.25	0	0.00266188	1	0.0704556	1	0	1	1	1
g011294_000006__g011294	ltxB	Leukotoxin export ATP-binding protein LtxB	0	2	491	78	0	97.5	0	0.0194181	1	0.227578	1	0	1	1	1
g011298_000006__g011298	NA	hypothetical protein	0	4	491	76	0	95	0	0.000360853	1	0.0198227	4	0	4	0.125	0.125
g011305_000006__g011305	apxIB	Toxin RTX-I translocation ATP-binding protein	0	2	491	78	0	97.5	0	0.0194181	1	0.227578	2	0	2	0.5	0.5
g011345_000006__g011345	NA	hypothetical protein	0	2	491	78	0	97.5	0	0.0194181	1	0.227578	2	0	2	0.5	0.5
g011394_000006__g011394	NA	hypothetical protein	0	2	491	78	0	97.5	0	0.0194181	1	0.227578	1	0	1	1	1
g011400_000006__g011400	NA	hypothetical protein	0	2	491	78	0	97.5	0	0.0194181	1	0.227578	2	0	2	0.5	0.5
g011413_000006__g011413	NA	hypothetical protein	0	6	491	74	0	92.5	0	6.40924e-06	0.126044	0.000829237	1	0	1	1	1
g011454_000006__g011454	NA	hypothetical protein	0	4	491	76	0	95	0	0.000360853	1	0.0198227	1	0	1	1	1
g011460_000006__g011460	NA	hypothetical protein	0	2	491	78	0	97.5	0	0.0194181	1	0.227578	2	0	2	0.5	0.5
g011467_000006__g011467	NA	hypothetical protein	0	2	491	78	0	97.5	0	0.0194181	1	0.227578	2	0	2	0.5	0.5
g011478_000006__g011478	NA	hypothetical protein	0	2	491	78	0	97.5	0	0.0194181	1	0.227578	2	0	2	0.5	0.5
g011486_000006__g011486	NA	hypothetical protein	0	2	491	78	0	97.5	0	0.0194181	1	0.227578	1	0	1	1	1
g011487_000006__g011487	dmdB	3-methylmercaptopropionyl-CoA ligase	0	3	491	77	0	96.25	0	0.00266188	1	0.0704556	2	0	2	0.5	0.5
g011492_000006__g011492	NA	hypothetical protein	0	7	491	73	0	91.25	0	8.3944e-07	0.0165084	0.000229284	5	0	5	0.0625	0.0625
g011512_000006__g011512	NA	hypothetical protein	0	3	491	77	0	96.25	0	0.00266188	1	0.0704556	3	0	3	0.25	0.25
g011514_000006__g011514	NA	Extracellular serine protease	0	2	491	78	0	97.5	0	0.0194181	1	0.227578	1	0	1	1	1
g011520_000006__g011520	NA	hypothetical protein	0	2	491	78	0	97.5	0	0.0194181	1	0.227578	2	0	2	0.5	0.5
g011522_000006__g011522	NA	hypothetical protein	0	2	491	78	0	97.5	0	0.0194181	1	0.227578	2	0	2	0.5	0.5
g011525_000006__g011525	NA	hypothetical protein	0	2	491	78	0	97.5	0	0.0194181	1	0.227578	2	0	2	0.5	0.5
g011526_000006__g011526	NA	hypothetical protein	0	3	491	77	0	96.25	0	0.00266188	1	0.0704556	3	0	3	0.25	0.25
g011538_000006__g011538	NA	hypothetical protein	0	3	491	77	0	96.25	0	0.00266188	1	0.0704556	1	0	1	1	1
g011565_000006__g011565	NA	hypothetical protein	0	2	491	78	0	97.5	0	0.0194181	1	0.227578	2	0	2	0.5	0.5
g011577_000006__g011577	NA	hypothetical protein	0	2	491	78	0	97.5	0	0.0194181	1	0.227578	2	0	2	0.5	0.5
g011578_000006__g011578	NA	hypothetical protein	0	6	491	74	0	92.5	0	6.40924e-06	0.126044	0.000829237	5	0	5	0.0625	0.0625
g011595_000006__g011595	NA	hypothetical protein	0	2	491	78	0	97.5	0	0.0194181	1	0.227578	1	0	1	1	1
g011664_000006__g011664	NA	hypothetical protein	0	2	491	78	0	97.5	0	0.0194181	1	0.227578	1	0	1	1	1
g011681_000006__g011681	NA	hypothetical protein	0	3	491	77	0	96.25	0	0.00266188	1	0.0704556	1	0	1	1	1
g011685_000006__g011685	NA	hypothetical protein	0	2	491	78	0	97.5	0	0.0194181	1	0.227578	2	0	2	0.5	0.5
g011686_000006__g011686	NA	hypothetical protein	0	2	491	78	0	97.5	0	0.0194181	1	0.227578	2	0	2	0.5	0.5
g011692_000006__g011692	NA	hypothetical protein	0	2	491	78	0	97.5	0	0.0194181	1	0.227578	2	0	2	0.5	0.5
g011737_000006__g011737	NA	hypothetical protein	0	2	491	78	0	97.5	0	0.0194181	1	0.227578	1	0	1	1	1
g011741_000006__g011741	NA	hypothetical protein	0	2	491	78	0	97.5	0	0.0194181	1	0.227578	2	0	2	0.5	0.5
g011789_000006__g011789	NA	hypothetical protein	0	2	491	78	0	97.5	0	0.0194181	1	0.227578	1	0	1	1	1
g011821_000006__g011821	NA	hypothetical protein	0	3	491	77	0	96.25	0	0.00266188	1	0.0704556	2	0	2	0.5	0.5
g011834_000006__g011834	NA	hypothetical protein	0	2	491	78	0	97.5	0	0.0194181	1	0.227578	2	0	2	0.5	0.5
g011866_000006__g011866	NA	hypothetical protein	0	3	491	77	0	96.25	0	0.00266188	1	0.0704556	3	0	3	0.25	0.25
g011957_000006__g011957	NA	hypothetical protein	0	2	491	78	0	97.5	0	0.0194181	1	0.227578	1	0	1	1	1
g012046_000006__g012046	NA	hypothetical protein	0	2	491	78	0	97.5	0	0.0194181	1	0.227578	2	0	2	0.5	0.5
g012064_000006__g012064	NA	hypothetical protein	0	3	491	77	0	96.25	0	0.00266188	1	0.0704556	2	0	2	0.5	0.5
g012090_000006__g012090	NA	hypothetical protein	0	3	491	77	0	96.25	0	0.00266188	1	0.0704556	3	0	3	0.25	0.25
g012094_000006__g012094	NA	hypothetical protein	0	2	491	78	0	97.5	0	0.0194181	1	0.227578	2	0	2	0.5	0.5
g012099_000006__g012099	NA	hypothetical protein	0	2	491	78	0	97.5	0	0.0194181	1	0.227578	2	0	2	0.5	0.5
g012103_000006__g012103	NA	hypothetical protein	0	4	491	76	0	95	0	0.000360853	1	0.0198227	3	0	3	0.25	0.25
g012107_000006__g012107	dpgD	Enoyl-CoA-hydratase	0	3	491	77	0	96.25	0	0.00266188	1	0.0704556	2	0	2	0.5	0.5
g012112_000006__g012112	NA	hypothetical protein	0	2	491	78	0	97.5	0	0.0194181	1	0.227578	2	0	2	0.5	0.5
g012143_000006__g012143	NA	hypothetical protein	0	3	491	77	0	96.25	0	0.00266188	1	0.0704556	3	0	3	0.25	0.25
g012174_000006__g012174	NA	hypothetical protein	0	3	491	77	0	96.25	0	0.00266188	1	0.0704556	3	0	3	0.25	0.25
g012184_000006__g012184	NA	hypothetical protein	0	6	491	74	0	92.5	0	6.40924e-06	0.126044	0.000829237	5	0	5	0.0625	0.0625
g012200_000006__g012200	NA	hypothetical protein	0	2	491	78	0	97.5	0	0.0194181	1	0.227578	2	0	2	0.5	0.5
g012209_000006__g012209	NA	hypothetical protein	0	2	491	78	0	97.5	0	0.0194181	1	0.227578	2	0	2	0.5	0.5
g012214_000006__g012214	NA	hypothetical protein	0	2	491	78	0	97.5	0	0.0194181	1	0.227578	2	0	2	0.5	0.5
g012230_000006__g012230	NA	hypothetical protein	0	3	491	77	0	96.25	0	0.00266188	1	0.0704556	3	0	3	0.25	0.25
g012231_000006__g012231	NA	hypothetical protein	0	2	491	78	0	97.5	0	0.0194181	1	0.227578	2	0	2	0.5	0.5
g012292_000006__g012292	NA	hypothetical protein	0	3	491	77	0	96.25	0	0.00266188	1	0.0704556	1	0	1	1	1
g012300_000006__g012300	NA	hypothetical protein	0	3	491	77	0	96.25	0	0.00266188	1	0.0704556	3	0	3	0.25	0.25
g012308_000006__g012308	carC	Caffeyl-CoA reductase-Etf complex subunit CarC	0	3	491	77	0	96.25	0	0.00266188	1	0.0704556	2	0	2	0.5	0.5
g012342_000006__g012342	NA	hypothetical protein	0	4	491	76	0	95	0	0.000360853	1	0.0198227	3	0	3	0.25	0.25
g012362_000006__g012362	NA	hypothetical protein	0	3	491	77	0	96.25	0	0.00266188	1	0.0704556	3	0	3	0.25	0.25
g012416_000006__g012416	NA	hypothetical protein	0	3	491	77	0	96.25	0	0.00266188	1	0.0704556	1	0	1	1	1
g012417_000006__g012417	NA	hypothetical protein	0	2	491	78	0	97.5	0	0.0194181	1	0.227578	2	0	2	0.5	0.5
g012436_000006__g012436	NA	hypothetical protein	0	2	491	78	0	97.5	0	0.0194181	1	0.227578	2	0	2	0.5	0.5
g012442_000006__g012442	NA	hypothetical protein	0	2	491	78	0	97.5	0	0.0194181	1	0.227578	1	0	1	1	1
g012464_000006__g012464	NA	hypothetical protein	0	6	491	74	0	92.5	0	6.40924e-06	0.126044	0.000829237	1	0	1	1	1
g012469_000006__g012469	NA	hypothetical protein	0	2	491	78	0	97.5	0	0.0194181	1	0.227578	2	0	2	0.5	0.5
g012553_000006__g012553	NA	hypothetical protein	0	2	491	78	0	97.5	0	0.0194181	1	0.227578	1	0	1	1	1
g012572_000006__g012572	NA	hypothetical protein	0	3	491	77	0	96.25	0	0.00266188	1	0.0704556	1	0	1	1	1
g012606_000006__g012606	NA	hypothetical protein	0	2	491	78	0	97.5	0	0.0194181	1	0.227578	2	0	2	0.5	0.5
g012609_000006__g012609	NA	hypothetical protein	0	2	491	78	0	97.5	0	0.0194181	1	0.227578	2	0	2	0.5	0.5
g012645_000006__g012645	NA	hypothetical protein	0	2	491	78	0	97.5	0	0.0194181	1	0.227578	2	0	2	0.5	0.5
g012658_000006__g012658	NA	hypothetical protein	0	2	491	78	0	97.5	0	0.0194181	1	0.227578	2	0	2	0.5	0.5
g012683_000006__g012683	NA	hypothetical protein	0	2	491	78	0	97.5	0	0.0194181	1	0.227578	1	0	1	1	1
g012695_000006__g012695	NA	hypothetical protein	0	2	491	78	0	97.5	0	0.0194181	1	0.227578	2	0	2	0.5	0.5
g012700_000006__g012700	NA	hypothetical protein	0	8	491	72	0	90	0	1.08651e-07	0.00213673	0.000112459	5	0	5	0.0625	0.0625
g012754_000006__g012754	NA	hypothetical protein	0	3	491	77	0	96.25	0	0.00266188	1	0.0704556	1	0	1	1	1
g012804_000006__g012804	NA	hypothetical protein	0	2	491	78	0	97.5	0	0.0194181	1	0.227578	1	0	1	1	1
g012842_000006__g012842	NA	hypothetical protein	0	3	491	77	0	96.25	0	0.00266188	1	0.0704556	3	0	3	0.25	0.25
g012846_000006__g012846	NA	hypothetical protein	0	2	491	78	0	97.5	0	0.0194181	1	0.227578	2	0	2	0.5	0.5
g012879_000006__g012879	NA	hypothetical protein	0	3	491	77	0	96.25	0	0.00266188	1	0.0704556	2	0	2	0.5	0.5
g012892_000006__g012892	NA	hypothetical protein	0	3	491	77	0	96.25	0	0.00266188	1	0.0704556	2	0	2	0.5	0.5
g012937_000006__g012937	yejK	Nucleoid-associated protein YejK	0	3	491	77	0	96.25	0	0.00266188	1	0.0704556	3	0	3	0.25	0.25
g012946_000006__g012946	NA	hypothetical protein	0	2	491	78	0	97.5	0	0.0194181	1	0.227578	2	0	2	0.5	0.5
g012950_000006__g012950	NA	hypothetical protein	0	2	491	78	0	97.5	0	0.0194181	1	0.227578	1	0	1	1	1
g012952_000006__g012952	NA	hypothetical protein	0	3	491	77	0	96.25	0	0.00266188	1	0.0704556	1	0	1	1	1
g012963_000006__g012963	NA	hypothetical protein	0	2	491	78	0	97.5	0	0.0194181	1	0.227578	2	0	2	0.5	0.5
g013018_000006__g013018	NA	hypothetical protein	0	2	491	78	0	97.5	0	0.0194181	1	0.227578	2	0	2	0.5	0.5
g013032_000006__g013032	virS	HTH-type transcriptional regulator VirS	0	2	491	78	0	97.5	0	0.0194181	1	0.227578	1	0	1	1	1
g013067_000006__g013067	NA	hypothetical protein	0	2	491	78	0	97.5	0	0.0194181	1	0.227578	2	0	2	0.5	0.5
g013069_000006__g013069	NA	hypothetical protein	0	2	491	78	0	97.5	0	0.0194181	1	0.227578	1	0	1	1	1
g013082_000006__g013082	NA	hypothetical protein	0	2	491	78	0	97.5	0	0.0194181	1	0.227578	2	0	2	0.5	0.5
g013112_000006__g013112	NA	hypothetical protein	0	3	491	77	0	96.25	0	0.00266188	1	0.0704556	3	0	3	0.25	0.25
g013118_000006__g013118	NA	hypothetical protein	0	2	491	78	0	97.5	0	0.0194181	1	0.227578	2	0	2	0.5	0.5
g013143_000006__g013143	NA	hypothetical protein	0	3	491	77	0	96.25	0	0.00266188	1	0.0704556	1	0	1	1	1
g013152_000006__g013152	NA	hypothetical protein	0	3	491	77	0	96.25	0	0.00266188	1	0.0704556	1	0	1	1	1
g013155_000006__g013155	NA	hypothetical protein	0	2	491	78	0	97.5	0	0.0194181	1	0.227578	2	0	2	0.5	0.5
g013180_000006__g013180	NA	hypothetical protein	0	2	491	78	0	97.5	0	0.0194181	1	0.227578	2	0	2	0.5	0.5
g013193_000006__g013193	NA	hypothetical protein	0	2	491	78	0	97.5	0	0.0194181	1	0.227578	2	0	2	0.5	0.5
g013209_000006__g013209	NA	hypothetical protein	0	2	491	78	0	97.5	0	0.0194181	1	0.227578	2	0	2	0.5	0.5
g013245_000006__g013245	NA	hypothetical protein	0	2	491	78	0	97.5	0	0.0194181	1	0.227578	1	0	1	1	1
g013270_000006__g013270	NA	hypothetical protein	0	3	491	77	0	96.25	0	0.00266188	1	0.0704556	3	0	3	0.25	0.25
g013307_000006__g013307	NA	hypothetical protein	0	6	491	74	0	92.5	0	6.40924e-06	0.126044	0.000829237	5	0	5	0.0625	0.0625
g013341_000006__g013341	NA	hypothetical protein	0	2	491	78	0	97.5	0	0.0194181	1	0.227578	2	0	2	0.5	0.5
g013388_000006__g013388	NA	hypothetical protein	0	2	491	78	0	97.5	0	0.0194181	1	0.227578	2	0	2	0.5	0.5
g013411_000006__g013411	NA	hypothetical protein	0	2	491	78	0	97.5	0	0.0194181	1	0.227578	1	0	1	1	1
g013422_000006__g013422	NA	hypothetical protein	0	3	491	77	0	96.25	0	0.00266188	1	0.0704556	3	0	3	0.25	0.25
g013442_000006__g013442	NA	hypothetical protein	0	2	491	78	0	97.5	0	0.0194181	1	0.227578	1	0	1	1	1
g013455_000006__g013455	prsE	Type I secretion system membrane fusion protein PrsE	0	2	491	78	0	97.5	0	0.0194181	1	0.227578	2	0	2	0.5	0.5
g013467_000006__g013467	NA	hypothetical protein	0	3	491	77	0	96.25	0	0.00266188	1	0.0704556	1	0	1	1	1
g013471_000006__g013471	NA	hypothetical protein	0	2	491	78	0	97.5	0	0.0194181	1	0.227578	2	0	2	0.5	0.5
g013488_000006__g013488	NA	hypothetical protein	0	2	491	78	0	97.5	0	0.0194181	1	0.227578	2	0	2	0.5	0.5
g013510_000006__g013510	NA	hypothetical protein	0	2	491	78	0	97.5	0	0.0194181	1	0.227578	2	0	2	0.5	0.5
g013514_000006__g013514	NA	hypothetical protein	0	4	491	76	0	95	0	0.000360853	1	0.0198227	4	0	4	0.125	0.125
g013539_000006__g013539	NA	hypothetical protein	0	3	491	77	0	96.25	0	0.00266188	1	0.0704556	3	0	3	0.25	0.25
g013557_000006__g013557	tolC	Outer membrane protein TolC	0	2	491	78	0	97.5	0	0.0194181	1	0.227578	1	0	1	1	1
g013571_000006__g013571	NA	hypothetical protein	0	2	491	78	0	97.5	0	0.0194181	1	0.227578	2	0	2	0.5	0.5
g013613_000006__g013613	cheB	Protein-glutamate methylesterase/protein-glutamine glutaminase	0	3	491	77	0	96.25	0	0.00266188	1	0.0704556	3	0	3	0.25	0.25
g013627_000006__g013627	NA	hypothetical protein	0	2	491	78	0	97.5	0	0.0194181	1	0.227578	2	0	2	0.5	0.5
g013673_000006__g013673	NA	hypothetical protein	0	3	491	77	0	96.25	0	0.00266188	1	0.0704556	1	0	1	1	1
g013714_000006__g013714	NA	hypothetical protein	0	2	491	78	0	97.5	0	0.0194181	1	0.227578	2	0	2	0.5	0.5
g013761_000006__g013761	NA	hypothetical protein	0	2	491	78	0	97.5	0	0.0194181	1	0.227578	2	0	2	0.5	0.5
g013767_000006__g013767	NA	hypothetical protein	0	3	491	77	0	96.25	0	0.00266188	1	0.0704556	2	0	2	0.5	0.5
g013803_000006__g013803	NA	hypothetical protein	0	4	491	76	0	95	0	0.000360853	1	0.0198227	2	0	2	0.5	0.5
g013837_000006__g013837	NA	hypothetical protein	0	2	491	78	0	97.5	0	0.0194181	1	0.227578	2	0	2	0.5	0.5
g013849_000006__g013849	NA	hypothetical protein	0	4	491	76	0	95	0	0.000360853	1	0.0198227	3	0	3	0.25	0.25
g013850_000006__g013850	intA	Prophage integrase IntA	0	3	491	77	0	96.25	0	0.00266188	1	0.0704556	2	0	2	0.5	0.5
g013853_000006__g013853	NA	hypothetical protein	0	3	491	77	0	96.25	0	0.00266188	1	0.0704556	3	0	3	0.25	0.25
g013870_000006__g013870	cpdA	3'%2C5'-cyclic adenosine monophosphate phosphodiesterase CpdA	0	3	491	77	0	96.25	0	0.00266188	1	0.0704556	2	0	2	0.5	0.5
g013881_000006__g013881	NA	hypothetical protein	0	2	491	78	0	97.5	0	0.0194181	1	0.227578	1	0	1	1	1
g013890_000006__g013890	NA	hypothetical protein	0	2	491	78	0	97.5	0	0.0194181	1	0.227578	1	0	1	1	1
g013930_000006__g013930	NA	hypothetical protein	0	3	491	77	0	96.25	0	0.00266188	1	0.0704556	2	0	2	0.5	0.5
g014009_000006__g014009	NA	hypothetical protein	0	2	491	78	0	97.5	0	0.0194181	1	0.227578	2	0	2	0.5	0.5
g014020_000006__g014020	NA	hypothetical protein	0	2	491	78	0	97.5	0	0.0194181	1	0.227578	2	0	2	0.5	0.5
g014044_000006__g014044	NA	hypothetical protein	0	3	491	77	0	96.25	0	0.00266188	1	0.0704556	2	0	2	0.5	0.5
g014046_000006__g014046	sauU	putative sulfoacetate transporter SauU	0	3	491	77	0	96.25	0	0.00266188	1	0.0704556	2	0	2	0.5	0.5
g014049_000006__g014049	NA	hypothetical protein	0	4	491	76	0	95	0	0.000360853	1	0.0198227	4	0	4	0.125	0.125
g014058_000006__g014058	NA	hypothetical protein	0	3	491	77	0	96.25	0	0.00266188	1	0.0704556	1	0	1	1	1
g014072_000006__g014072	NA	hypothetical protein	0	2	491	78	0	97.5	0	0.0194181	1	0.227578	2	0	2	0.5	0.5
g014092_000006__g014092	NA	hypothetical protein	0	3	491	77	0	96.25	0	0.00266188	1	0.0704556	1	0	1	1	1
g014101_000006__g014101	NA	hypothetical protein	0	2	491	78	0	97.5	0	0.0194181	1	0.227578	2	0	2	0.5	0.5
g014144_000006__g014144	NA	hypothetical protein	0	3	491	77	0	96.25	0	0.00266188	1	0.0704556	1	0	1	1	1
g014160_000006__g014160	NA	hypothetical protein	0	2	491	78	0	97.5	0	0.0194181	1	0.227578	2	0	2	0.5	0.5
g014166_000006__g014166	NA	hypothetical protein	0	2	491	78	0	97.5	0	0.0194181	1	0.227578	2	0	2	0.5	0.5
g014167_000006__g014167	NA	hypothetical protein	0	2	491	78	0	97.5	0	0.0194181	1	0.227578	2	0	2	0.5	0.5
g014192_000006__g014192	NA	hypothetical protein	0	4	491	76	0	95	0	0.000360853	1	0.0198227	4	0	4	0.125	0.125
g014206_000006__g014206	NA	hypothetical protein	0	3	491	77	0	96.25	0	0.00266188	1	0.0704556	3	0	3	0.25	0.25
g014215_000006__g014215	NA	hypothetical protein	0	3	491	77	0	96.25	0	0.00266188	1	0.0704556	3	0	3	0.25	0.25
g014241_000006__g014241	NA	hypothetical protein	0	4	491	76	0	95	0	0.000360853	1	0.0198227	4	0	4	0.125	0.125
g014246_000006__g014246	NA	hypothetical protein	0	3	491	77	0	96.25	0	0.00266188	1	0.0704556	2	0	2	0.5	0.5
g014341_000006__g014341	NA	hypothetical protein	0	3	491	77	0	96.25	0	0.00266188	1	0.0704556	3	0	3	0.25	0.25
g014366_000006__g014366	NA	hypothetical protein	0	2	491	78	0	97.5	0	0.0194181	1	0.227578	2	0	2	0.5	0.5
g014439_000006__g014439	NA	hypothetical protein	0	4	491	76	0	95	0	0.000360853	1	0.0198227	3	0	3	0.25	0.25
g014445_000006__g014445	NA	hypothetical protein	0	3	491	77	0	96.25	0	0.00266188	1	0.0704556	1	0	1	1	1
g014505_000006__g014505	NA	hypothetical protein	0	2	491	78	0	97.5	0	0.0194181	1	0.227578	2	0	2	0.5	0.5
g014600_000006__g014600	NA	hypothetical protein	0	2	491	78	0	97.5	0	0.0194181	1	0.227578	1	0	1	1	1
g014698_000006__g014698	NA	hypothetical protein	0	3	491	77	0	96.25	0	0.00266188	1	0.0704556	1	0	1	1	1
g014700_000006__g014700	NA	hypothetical protein	0	2	491	78	0	97.5	0	0.0194181	1	0.227578	2	0	2	0.5	0.5
g014768_000006__g014768	papD	Chaperone protein PapD	0	2	491	78	0	97.5	0	0.0194181	1	0.227578	1	0	1	1	1
g014787_000006__g014787	NA	hypothetical protein	0	3	491	77	0	96.25	0	0.00266188	1	0.0704556	3	0	3	0.25	0.25
g014788_000006__g014788	NA	hypothetical protein	0	2	491	78	0	97.5	0	0.0194181	1	0.227578	2	0	2	0.5	0.5
g014873_000006__g014873	NA	hypothetical protein	0	3	491	77	0	96.25	0	0.00266188	1	0.0704556	1	0	1	1	1
g014883_000006__g014883	NA	hypothetical protein	0	2	491	78	0	97.5	0	0.0194181	1	0.227578	2	0	2	0.5	0.5
g014921_000006__g014921	NA	hypothetical protein	0	3	491	77	0	96.25	0	0.00266188	1	0.0704556	1	0	1	1	1
[truncated: 158 more rows]

## Sheet: Supplementary Table 8
Supplementary Table 8 Scoary GWAS output canine versus human isolates
Gene	Non-unique Gene name	Annotation	Number_pos_present_in	Number_neg_present_in	Number_pos_not_present_in	Number_neg_not_present_in	Sensitivity	Specificity	Odds_ratio	Naive_p	Bonferroni_p	Benjamini_H_p	Max_Pairwise_comparisons	Max_supporting_pairs	Max_opposing_pairs	Best_pairwise_comp_p	Worst_pairwise_comp_p
g000798_000006__g000798	hemW	Heme chaperone HemW	80	413	0	78	100	15.8859	inf	4.73e-06	0.0930877	0.000756811	34	34	0	1.16e-10	1.16e-10
g004670_000004__g004670	yqcC	putative protein YqcC	80	423	0	68	100	13.8493	inf	2.37e-05	0.465279	0.0024727	28	28	0	7.45e-09	7.45e-09
g000999_2_000002__g000999_2	COQ3	Ubiquinone biosynthesis O-methyltransferase%2C mitochondrial	80	433	0	58	100	11.8126	inf	0.000183782	1	0.012941	32	32	0	4.66e-10	4.66e-10
g001821_000005__g001821	naiP	Putative niacin/nicotinamide transporter NaiP	80	452	0	39	100	7.94297	inf	0.00341065	1	0.085882	26	26	0	2.98e-08	2.98e-08
g001060_000003__g001060	NA	hypothetical protein	80	453	0	38	100	7.73931	inf	0.00581559	1	0.120262	23	23	0	2.38e-07	2.38e-07
g000820_1_000006__g000820_1	yejB	Inner membrane ABC transporter permease protein YejB	80	454	0	37	100	7.53564	inf	0.0055479	1	0.115211	21	21	0	9.54e-07	9.54e-07
g014225_000006__g014225	mtgA	Biosynthetic peptidoglycan transglycosylase	80	454	0	37	100	7.53564	inf	0.0055479	1	0.115211	23	23	0	2.38e-07	2.38e-07
g002380_000005__g002380	NA	hypothetical protein	80	456	0	35	100	7.12831	inf	0.00929496	1	0.159276	23	23	0	2.38e-07	2.38e-07
g002586_000004__g002586	NA	hypothetical protein	80	456	0	35	100	7.12831	inf	0.00929496	1	0.159276	20	20	0	1.91e-06	1.91e-06
g001379_000006__g001379	ywdK	hypothetical protein	80	463	0	28	100	5.70265	inf	0.0227255	1	0.248981	18	18	0	7.63e-06	7.63e-06
g001234_000004__g001234	NA	hypothetical protein	80	464	0	27	100	5.49898	inf	0.0227115	1	0.248981	14	14	0	0.00012207	0.00012207
g003030_1_000011__g003030_1	copA	Copper-exporting P-type ATPase	80	464	0	27	100	5.49898	inf	0.0227115	1	0.248981	18	18	0	7.63e-06	7.63e-06
g002669_000006__g002669	holA	DNA polymerase III subunit delta	80	464	0	27	100	5.49898	inf	0.0227115	1	0.248981	20	20	0	1.91e-06	1.91e-06
g010606_000006__g010606	NA	hypothetical protein	80	464	0	27	100	5.49898	inf	0.0227115	1	0.248981	7	7	0	0.015625	0.015625
g001758_1_000005__g001758_1	NA	hypothetical protein	80	465	0	26	100	5.29532	inf	0.0373924	1	0.365678	21	21	0	9.54e-07	9.54e-07
g000824_1_000007__g000824_1	phzS	5-methylphenazine-1-carboxylate 1-monooxygenase	80	465	0	26	100	5.29532	inf	0.0373924	1	0.365678	17	17	0	1.53e-05	1.53e-05
g001948_000006__g001948	NA	hypothetical protein	80	466	0	25	100	5.09165	inf	0.0362023	1	0.363101	16	16	0	3.05e-05	3.05e-05
g001473_000003__g001473	NA	hypothetical protein	79	364	1	127	98.75	25.8656	27.5632	1.06e-08	0.000208762	2.73e-05	45	44	1	2.61e-12	2.61e-12
g000481_000006__g000481	NA	hypothetical protein	79	408	1	83	98.75	16.9043	16.0711	2.7e-05	0.530582	0.00277792	34	33	1	4.07e-09	4.07e-09
g010588_000006__g010588	norG	HTH-type transcriptional regulator NorG	79	414	1	77	98.75	15.6823	14.6932	7.4e-05	1	0.00591831	36	35	1	1.08e-09	1.08e-09
g002900_000005__g002900	dsrE	Putative sulfurtransferase DsrE	79	425	1	66	98.75	13.442	12.2682	0.000526442	1	0.0266144	35	35	1	5.82e-11	2.1e-09
g000947_1_000002__g000947_1	NA	hypothetical protein	79	436	1	55	98.75	11.2016	9.9656	0.00215383	1	0.0704556	28	28	1	7.45e-09	2.16e-07
g001205_000005__g001205	lifO	Lipase chaperone	79	441	1	50	98.75	10.1833	8.95692	0.00524492	1	0.114866	25	24	1	1.55e-06	1.55e-06
g000586_3_000020__g000586_3	sfnR	Sigma54-dependent transcriptional activator SfnR	78	375	2	116	97.5	23.6253	12.064	9.22e-07	0.0181387	0.0002355	42	41	2	1.96e-11	4.11e-10
g008933_000006__g008933	NA	hypothetical protein	78	491	2	0	97.5	0	0	0.0194181	1	0.227578	2	0	2	0.5	0.5
g006600_000005__g006600	NA	hypothetical protein	78	491	2	0	97.5	0	0	0.0194181	1	0.227578	2	0	2	0.5	0.5
g001552_2_000034__g001552_2	hupB	DNA-binding protein HU-beta	78	491	2	0	97.5	0	0	0.0194181	1	0.227578	1	0	1	1	1
g002094_1_000010__g002094_1	styD	Phenylacetaldehyde dehydrogenase	78	491	2	0	97.5	0	0	0.0194181	1	0.227578	2	0	2	0.5	0.5
g005084_000005__g005084	steT	hypothetical protein	78	491	2	0	97.5	0	0	0.0194181	1	0.227578	2	0	2	0.5	0.5
g009933_000005__g009933	nadD	putative nicotinate-nucleotide adenylyltransferase	78	491	2	0	97.5	0	0	0.0194181	1	0.227578	2	0	2	0.5	0.5
g006811_000005__g006811	nsaD	2-hydroxychromene-2-carboxylate isomerase	78	491	2	0	97.5	0	0	0.0194181	1	0.227578	2	0	2	0.5	0.5
g004463_000005__g004463	gdhI	hypothetical protein	78	491	2	0	97.5	0	0	0.0194181	1	0.227578	2	0	2	0.5	0.5
g005120_000005__g005120	tolC	Outer membrane protein TolC	78	491	2	0	97.5	0	0	0.0194181	1	0.227578	2	0	2	0.5	0.5
g007260_000006__g007260	lepA	Elongation factor 4	78	491	2	0	97.5	0	0	0.0194181	1	0.227578	2	0	2	0.5	0.5
g001338_000005__g001338	oprD	Porin D	78	491	2	0	97.5	0	0	0.0194181	1	0.227578	1	0	1	1	1
g002526_1_000007__g002526_1	fadB	Fatty acid oxidation complex subunit alpha	78	491	2	0	97.5	0	0	0.0194181	1	0.227578	2	0	2	0.5	0.5
g005350_000006__g005350	madC	Malonyl-S-ACP:biotin-protein carboxyltransferase MADC	78	491	2	0	97.5	0	0	0.0194181	1	0.227578	2	0	2	0.5	0.5
g017403_000006__g017403	NA	hypothetical protein	78	491	2	0	97.5	0	0	0.0194181	1	0.227578	1	0	1	1	1
g006576_000005__g006576	NA	hypothetical protein	78	491	2	0	97.5	0	0	0.0194181	1	0.227578	1	0	1	1	1
g006400_000006__g006400	inaA	Protein InaA	78	491	2	0	97.5	0	0	0.0194181	1	0.227578	2	0	2	0.5	0.5
g013190_000006__g013190	fliM	Flagellar motor switch protein FliM	78	491	2	0	97.5	0	0	0.0194181	1	0.227578	2	0	2	0.5	0.5
g003995_1_000016__g003995_1	ggt	Glutathione hydrolase proenzyme	78	491	2	0	97.5	0	0	0.0194181	1	0.227578	2	0	2	0.5	0.5
g003260_1_000020__g003260_1	mmgC	Acyl-CoA dehydrogenase	78	491	2	0	97.5	0	0	0.0194181	1	0.227578	2	0	2	0.5	0.5
g001671_000006__g001671	NA	hypothetical protein	78	491	2	0	97.5	0	0	0.0194181	1	0.227578	2	0	2	0.5	0.5
g012576_000006__g012576	hcr	NADH oxidoreductase HCR	78	491	2	0	97.5	0	0	0.0194181	1	0.227578	2	0	2	0.5	0.5
g013211_000006__g013211	ispB	Octaprenyl diphosphate synthase	78	491	2	0	97.5	0	0	0.0194181	1	0.227578	2	0	2	0.5	0.5
g011884_000006__g011884	NA	hypothetical protein	78	491	2	0	97.5	0	0	0.0194181	1	0.227578	2	0	2	0.5	0.5
g019208_000006__g019208	metP	Methionine import system permease protein MetP	78	491	2	0	97.5	0	0	0.0194181	1	0.227578	2	0	2	0.5	0.5
g003055_000004__g003055	kinB	Alginate biosynthesis sensor protein KinB	78	491	2	0	97.5	0	0	0.0194181	1	0.227578	2	0	2	0.5	0.5
g005851_000004__g005851	nylB'	6-aminohexanoate-dimer hydrolase	78	491	2	0	97.5	0	0	0.0194181	1	0.227578	2	0	2	0.5	0.5
g002416_000004__g002416	aroQ	Monofunctional chorismate mutase	78	491	2	0	97.5	0	0	0.0194181	1	0.227578	2	0	2	0.5	0.5
g003372_000005__g003372	argH	Argininosuccinate lyase	78	491	2	0	97.5	0	0	0.0194181	1	0.227578	1	0	1	1	1
g002705_2_000020__g002705_2	NA	hypothetical protein	78	491	2	0	97.5	0	0	0.0194181	1	0.227578	2	0	2	0.5	0.5
g013713_000006__g013713	hflK	Modulator of FtsH protease HflK	78	491	2	0	97.5	0	0	0.0194181	1	0.227578	2	0	2	0.5	0.5
g010517_000006__g010517	pckA	Phosphoenolpyruvate carboxykinase (ATP)	78	491	2	0	97.5	0	0	0.0194181	1	0.227578	2	0	2	0.5	0.5
g002560_000004__g002560	NA	hypothetical protein	78	491	2	0	97.5	0	0	0.0194181	1	0.227578	2	0	2	0.5	0.5
g004160_1_000012__g004160_1	NA	Cyclohex-1-ene-1-carbonyl-CoA dehydrogenase	78	491	2	0	97.5	0	0	0.0194181	1	0.227578	1	0	1	1	1
g000689_1_000007__g000689_1	NA	hypothetical protein	78	491	2	0	97.5	0	0	0.0194181	1	0.227578	2	0	2	0.5	0.5
g014888_000006__g014888	ompR	Transcriptional regulatory protein OmpR	78	491	2	0	97.5	0	0	0.0194181	1	0.227578	2	0	2	0.5	0.5
g000467_6_000123__g000467_6	norR2	Nitric oxide reductase transcription regulator NorR2	78	491	2	0	97.5	0	0	0.0194181	1	0.227578	2	0	2	0.5	0.5
g007726_000005__g007726	hisZ	ATP phosphoribosyltransferase regulatory subunit	78	491	2	0	97.5	0	0	0.0194181	1	0.227578	2	0	2	0.5	0.5
g015619_000006__g015619	NA	hypothetical protein	78	491	2	0	97.5	0	0	0.0194181	1	0.227578	2	0	2	0.5	0.5
g012449_000006__g012449	livJ	Leu/Ile/Val-binding protein	78	491	2	0	97.5	0	0	0.0194181	1	0.227578	2	0	2	0.5	0.5
g018948_000006__g018948	sdhB	Succinate dehydrogenase iron-sulfur subunit	78	491	2	0	97.5	0	0	0.0194181	1	0.227578	1	0	1	1	1
g005815_000005__g005815	NA	Monoacylglycerol lipase	78	491	2	0	97.5	0	0	0.0194181	1	0.227578	2	0	2	0.5	0.5
g012750_000006__g012750	rfbB	dTDP-glucose 4%2C6-dehydratase	78	491	2	0	97.5	0	0	0.0194181	1	0.227578	2	0	2	0.5	0.5
g008186_000005__g008186	NA	hypothetical protein	78	491	2	0	97.5	0	0	0.0194181	1	0.227578	2	0	2	0.5	0.5
g005535_2_000018__g005535_2	kgtP	Alpha-ketoglutarate permease	78	491	2	0	97.5	0	0	0.0194181	1	0.227578	2	0	2	0.5	0.5
g003755_1_000006__g003755_1	leuE	Leucine efflux protein	78	491	2	0	97.5	0	0	0.0194181	1	0.227578	2	0	2	0.5	0.5
g006735_000004__g006735	NA	hypothetical protein	78	491	2	0	97.5	0	0	0.0194181	1	0.227578	2	0	2	0.5	0.5
g008616_000005__g008616	dapA	4-hydroxy-tetrahydrodipicolinate synthase	78	491	2	0	97.5	0	0	0.0194181	1	0.227578	2	0	2	0.5	0.5
g015036_000006__g015036	NA	hypothetical protein	78	491	2	0	97.5	0	0	0.0194181	1	0.227578	2	0	2	0.5	0.5
g010179_000005__g010179	yigB	5-amino-6-(5-phospho-D-ribitylamino)uracil phosphatase YigB	78	491	2	0	97.5	0	0	0.0194181	1	0.227578	2	0	2	0.5	0.5
g001191_1_000016__g001191_1	citE	Citrate lyase subunit beta-like protein	78	491	2	0	97.5	0	0	0.0194181	1	0.227578	2	0	2	0.5	0.5
g007723_000005__g007723	NA	hypothetical protein	78	491	2	0	97.5	0	0	0.0194181	1	0.227578	2	0	2	0.5	0.5
g003255_1_000007__g003255_1	iscS	Cysteine desulfurase IscS	78	491	2	0	97.5	0	0	0.0194181	1	0.227578	2	0	2	0.5	0.5
g009795_000003__g009795	vfr	Cyclic AMP receptor-like protein	78	491	2	0	97.5	0	0	0.0194181	1	0.227578	1	0	1	1	1
g010740_000006__g010740	hldE	Bifunctional protein HldE	78	491	2	0	97.5	0	0	0.0194181	1	0.227578	2	0	2	0.5	0.5
g008362_000006__g008362	norB	Nitric oxide reductase subunit B	78	491	2	0	97.5	0	0	0.0194181	1	0.227578	2	0	2	0.5	0.5
g002520_000004__g002520	NA	hypothetical protein	78	491	2	0	97.5	0	0	0.0194181	1	0.227578	2	0	2	0.5	0.5
g008596_000005__g008596	ubiA	4-hydroxybenzoate octaprenyltransferase	78	491	2	0	97.5	0	0	0.0194181	1	0.227578	2	0	2	0.5	0.5
g005096_000005__g005096	gabR	HTH-type transcriptional regulatory protein GabR	78	491	2	0	97.5	0	0	0.0194181	1	0.227578	2	0	2	0.5	0.5
g009530_000006__g009530	patZ	Peptidyl-lysine N-acetyltransferase PatZ	78	491	2	0	97.5	0	0	0.0194181	1	0.227578	2	0	2	0.5	0.5
g001319_2_000009__g001319_2	adh1	Long-chain-alcohol dehydrogenase 1	78	491	2	0	97.5	0	0	0.0194181	1	0.227578	2	0	2	0.5	0.5
g004658_1_000009__g004658_1	csaA	putative chaperone CsaA	78	491	2	0	97.5	0	0	0.0194181	1	0.227578	2	0	2	0.5	0.5
g003927_000005__g003927	NA	butyrate:acetyl-CoA coenzyme A-transferase	78	491	2	0	97.5	0	0	0.0194181	1	0.227578	2	0	2	0.5	0.5
g005050_000005__g005050	clsC	Cardiolipin synthase C	78	491	2	0	97.5	0	0	0.0194181	1	0.227578	2	0	2	0.5	0.5
g018218_000006__g018218	tsaE	tRNA threonylcarbamoyladenosine biosynthesis protein TsaE	78	491	2	0	97.5	0	0	0.0194181	1	0.227578	2	0	2	0.5	0.5
g017670_000006__g017670	panD	Aspartate 1-decarboxylase	78	491	2	0	97.5	0	0	0.0194181	1	0.227578	2	0	2	0.5	0.5
g011054_000006__g011054	glmS	Glutamine--fructose-6-phosphate aminotransferase [isomerizing]	78	491	2	0	97.5	0	0	0.0194181	1	0.227578	2	0	2	0.5	0.5
g008247_000005__g008247	hemL	Glutamate-1-semialdehyde 2%2C1-aminomutase	78	491	2	0	97.5	0	0	0.0194181	1	0.227578	2	0	2	0.5	0.5
g015029_000006__g015029	NA	hypothetical protein	78	491	2	0	97.5	0	0	0.0194181	1	0.227578	2	0	2	0.5	0.5
g002365_000004__g002365	NA	hypothetical protein	78	491	2	0	97.5	0	0	0.0194181	1	0.227578	2	0	2	0.5	0.5
g000956_4_000014__g000956_4	potD	Spermidine/putrescine-binding periplasmic protein	78	491	2	0	97.5	0	0	0.0194181	1	0.227578	2	0	2	0.5	0.5
g004280_000004__g004280	NA	hypothetical protein	78	491	2	0	97.5	0	0	0.0194181	1	0.227578	2	0	2	0.5	0.5
g003072_2_000005__g003072_2	fumC	Fumarate hydratase class II	78	491	2	0	97.5	0	0	0.0194181	1	0.227578	2	0	2	0.5	0.5
g012529_000006__g012529	recF	DNA replication and repair protein RecF	78	491	2	0	97.5	0	0	0.0194181	1	0.227578	2	0	2	0.5	0.5
g005473_1_000008__g005473_1	fliY	L-cystine-binding protein FliY	78	491	2	0	97.5	0	0	0.0194181	1	0.227578	1	0	1	1	1
g002025_000003__g002025	mip	Peptidyl-prolyl cis-trans isomerase Mip	78	491	2	0	97.5	0	0	0.0194181	1	0.227578	2	0	2	0.5	0.5
g001914_1_000009__g001914_1	znuA	High-affinity zinc uptake system protein ZnuA	78	491	2	0	97.5	0	0	0.0194181	1	0.227578	1	0	1	1	1
g000709_4_000034__g000709_4	cfiB	2-oxoglutarate carboxylase small subunit	78	491	2	0	97.5	0	0	0.0194181	1	0.227578	2	0	2	0.5	0.5
g011333_000006__g011333	uvrD	DNA helicase II	78	491	2	0	97.5	0	0	0.0194181	1	0.227578	2	0	2	0.5	0.5
g004050_000006__g004050	NA	hypothetical protein	78	491	2	0	97.5	0	0	0.0194181	1	0.227578	2	0	2	0.5	0.5
g001503_000006__g001503	ftsX	Cell division protein FtsX	77	488	3	3	96.25	0.610998	0.157787	0.0386764	1	0.365678	6	3	3	1	1
g000976_000002__g000976	NA	hypothetical protein	77	488	3	3	96.25	0.610998	0.157787	0.0386764	1	0.365678	3	3	1	0.25	1
g004173_1_000006__g004173_1	fadA	3-ketoacyl-CoA thiolase	77	488	3	3	96.25	0.610998	0.157787	0.0386764	1	0.365678	3	3	1	0.25	1
g002745_1_000010__g002745_1	ahpF	hypothetical protein	77	488	3	3	96.25	0.610998	0.157787	0.0386764	1	0.365678	3	2	1	1	1
g002858_1_000011__g002858_1	ywnA	Putative HTH-type transcriptional regulator YwnA	77	488	3	3	96.25	0.610998	0.157787	0.0386764	1	0.365678	3	2	1	1	1
g001811_1_000018__g001811_1	mmsA	Methylmalonate-semialdehyde dehydrogenase [acylating]	77	488	3	3	96.25	0.610998	0.157787	0.0386764	1	0.365678	6	3	3	1	1
g005646_000003__g005646	caiA	hypothetical protein	77	488	3	3	96.25	0.610998	0.157787	0.0386764	1	0.365678	3	3	1	0.25	1
g001936_2_000010__g001936_2	lgrE	Linear gramicidin dehydrogenase LgrE	77	488	3	3	96.25	0.610998	0.157787	0.0386764	1	0.365678	6	3	3	1	1
g000906_1_000021__g000906_1	genK	Gentisate transporter	77	488	3	3	96.25	0.610998	0.157787	0.0386764	1	0.365678	1	1	1	1	1
g002627_000004__g002627	xthA	Exodeoxyribonuclease III	77	488	3	3	96.25	0.610998	0.157787	0.0386764	1	0.365678	3	2	1	1	1
g004622_000005__g004622	ybaN	Inner membrane protein YbaN	77	488	3	3	96.25	0.610998	0.157787	0.0386764	1	0.365678	6	3	3	1	1
g000622_8_000064__g000622_8	pgrR	HTH-type transcriptional regulator PgrR	77	488	3	3	96.25	0.610998	0.157787	0.0386764	1	0.365678	5	3	2	1	1
g003021_1_000009__g003021_1	kdpD	Sensor protein KdpD	77	488	3	3	96.25	0.610998	0.157787	0.0386764	1	0.365678	3	3	1	0.25	1
g005141_1_000005__g005141_1	czcS	Sensor protein CzcS	77	488	3	3	96.25	0.610998	0.157787	0.0386764	1	0.365678	6	3	3	1	1
g000545_6_000052__g000545_6	rcsC	Sensor histidine kinase RcsC	77	489	3	2	96.25	0.407332	0.104976	0.0214962	1	0.24143	5	2	3	1	1
g005714_000004__g005714	gbuA	Guanidinobutyrase	77	489	3	2	96.25	0.407332	0.104976	0.0214962	1	0.24143	5	2	3	1	1
g003673_000005__g003673	NA	hypothetical protein	77	489	3	2	96.25	0.407332	0.104976	0.0214962	1	0.24143	5	2	3	1	1
g001994_000005__g001994	NA	hypothetical protein	77	489	3	2	96.25	0.407332	0.104976	0.0214962	1	0.24143	4	2	2	1	1
g002387_2_000003__g002387_2	NA	hypothetical protein	77	489	3	2	96.25	0.407332	0.104976	0.0214962	1	0.24143	5	2	3	1	1
g004388_2_000004__g004388_2	gltI	Glutamate/aspartate import solute-binding protein	77	489	3	2	96.25	0.407332	0.104976	0.0214962	1	0.24143	4	2	2	1	1
g000736_2_000007__g000736_2	mdtA	Multidrug resistance protein MdtA	77	489	3	2	96.25	0.407332	0.104976	0.0214962	1	0.24143	5	2	3	1	1
g008536_000006__g008536	NA	hypothetical protein	77	489	3	2	96.25	0.407332	0.104976	0.0214962	1	0.24143	5	2	3	1	1
g007804_000004__g007804	NA	Putative acyl-CoA dehydrogenase FadE17	77	489	3	2	96.25	0.407332	0.104976	0.0214962	1	0.24143	2	2	1	0.5	1
g002047_000004__g002047	yfkM	General stress protein 18	77	489	3	2	96.25	0.407332	0.104976	0.0214962	1	0.24143	2	1	1	1	1
g000877_3_000041__g000877_3	czcR	Transcriptional activator protein CzcR	77	489	3	2	96.25	0.407332	0.104976	0.0214962	1	0.24143	5	2	3	1	1
g001894_1_000008__g001894_1	opuE	Osmoregulated proline transporter OpuE	77	489	3	2	96.25	0.407332	0.104976	0.0214962	1	0.24143	5	2	3	1	1
g004687_1_000007__g004687_1	NA	hypothetical protein	77	490	3	1	96.25	0.203666	0.052381	0.00956496	1	0.159276	1	1	1	1	1
g005465_000003__g005465	allR	HTH-type transcriptional repressor AllR	77	490	3	1	96.25	0.203666	0.052381	0.00956496	1	0.159276	1	1	1	1	1
g004034_1_000010__g004034_1	NA	hypothetical protein	77	490	3	1	96.25	0.203666	0.052381	0.00956496	1	0.159276	1	1	1	1	1
g002243_1_000006__g002243_1	yjhB	Putative metabolite transport protein YjhB	77	490	3	1	96.25	0.203666	0.052381	0.00956496	1	0.159276	1	1	1	1	1
g018741_000006__g018741	NA	hypothetical protein	77	490	3	1	96.25	0.203666	0.052381	0.00956496	1	0.159276	4	1	3	0.625	0.625
g004191_000006__g004191	NA	hypothetical protein	77	490	3	1	96.25	0.203666	0.052381	0.00956496	1	0.159276	4	1	3	0.625	0.625
g006479_000006__g006479	dksA	RNA polymerase-binding transcription factor DksA	77	490	3	1	96.25	0.203666	0.052381	0.00956496	1	0.159276	4	1	3	0.625	0.625
g004379_1_000009__g004379_1	NA	hypothetical protein	77	490	3	1	96.25	0.203666	0.052381	0.00956496	1	0.159276	1	1	1	1	1
g004155_000005__g004155	spmB	hypothetical protein	77	490	3	1	96.25	0.203666	0.052381	0.00956496	1	0.159276	4	1	3	0.625	0.625
g001873_000005__g001873	NA	hypothetical protein	77	490	3	1	96.25	0.203666	0.052381	0.00956496	1	0.159276	1	1	1	1	1
g000510_1_000001__g000510_1	vgrG1	hypothetical protein	77	490	3	1	96.25	0.203666	0.052381	0.00956496	1	0.159276	1	1	1	1	1
g007969_000004__g007969	gutB	Sorbitol dehydrogenase	77	490	3	1	96.25	0.203666	0.052381	0.00956496	1	0.159276	4	1	3	0.625	0.625
g002678_000005__g002678	desA3	NADPH-dependent stearoyl-CoA 9-desaturase	77	490	3	1	96.25	0.203666	0.052381	0.00956496	1	0.159276	4	1	3	0.625	0.625
g006060_000003__g006060	paaF	2%2C3-dehydroadipyl-CoA hydratase	77	490	3	1	96.25	0.203666	0.052381	0.00956496	1	0.159276	1	1	1	1	1
g002254_1_000007__g002254_1	NA	Cyclic di-GMP phosphodiesterase	77	490	3	1	96.25	0.203666	0.052381	0.00956496	1	0.159276	1	1	1	1	1
g009800_000005__g009800	NA	hypothetical protein	77	491	3	0	96.25	0	0	0.00266188	1	0.0704556	3	0	3	0.25	0.25
g001920_000004__g001920	NA	hypothetical protein	77	491	3	0	96.25	0	0	0.00266188	1	0.0704556	3	0	3	0.25	0.25
g004841_000005__g004841	NA	hypothetical protein	77	491	3	0	96.25	0	0	0.00266188	1	0.0704556	3	0	3	0.25	0.25
g006367_000004__g006367	NA	hypothetical protein	77	491	3	0	96.25	0	0	0.00266188	1	0.0704556	3	0	3	0.25	0.25
g001607_1_000010__g001607_1	NA	hypothetical protein	77	491	3	0	96.25	0	0	0.00266188	1	0.0704556	3	0	3	0.25	0.25
g000761_2_000083__g000761_2	NA	putative protein	77	491	3	0	96.25	0	0	0.00266188	1	0.0704556	3	0	3	0.25	0.25
g008719_000005__g008719	isfD	Sulfoacetaldehyde reductase	77	491	3	0	96.25	0	0	0.00266188	1	0.0704556	3	0	3	0.25	0.25
g014337_000006__g014337	prpB	2-methylisocitrate lyase	77	491	3	0	96.25	0	0	0.00266188	1	0.0704556	2	0	2	0.5	0.5
g006481_000005__g006481	ftsB	Cell division protein FtsB	77	491	3	0	96.25	0	0	0.00266188	1	0.0704556	3	0	3	0.25	0.25
g013150_000006__g013150	NA	hypothetical protein	77	491	3	0	96.25	0	0	0.00266188	1	0.0704556	3	0	3	0.25	0.25
g007414_000006__g007414	nadB	L-aspartate oxidase	77	491	3	0	96.25	0	0	0.00266188	1	0.0704556	3	0	3	0.25	0.25
g000468_1_000004__g000468_1	NA	hypothetical protein	77	491	3	0	96.25	0	0	0.00266188	1	0.0704556	2	0	2	0.5	0.5
g002086_000005__g002086	NA	hypothetical protein	77	491	3	0	96.25	0	0	0.00266188	1	0.0704556	3	0	3	0.25	0.25
g002189_1_000010__g002189_1	catD	3-oxoadipate enol-lactonase 2	77	491	3	0	96.25	0	0	0.00266188	1	0.0704556	3	0	3	0.25	0.25
g010418_000006__g010418	nuoG	NADH-quinone oxidoreductase subunit G	77	491	3	0	96.25	0	0	0.00266188	1	0.0704556	3	0	3	0.25	0.25
g004691_1_000018__g004691_1	NA	hypothetical protein	77	491	3	0	96.25	0	0	0.00266188	1	0.0704556	3	0	3	0.25	0.25
g007959_1_000010__g007959_1	NA	hypothetical protein	77	491	3	0	96.25	0	0	0.00266188	1	0.0704556	3	0	3	0.25	0.25
g000452_21_000177__g000452_21	pctA	Methyl-accepting chemotaxis protein PctA	76	383	4	108	95	21.9959	5.3577	0.000117882	1	0.0090832	38	35	4	6.68e-08	6.04e-07
g001667_000002__g001667	NA	hypothetical protein	76	485	4	6	95	1.222	0.235052	0.0386321	1	0.365678	3	2	2	1	1
g000751_4_000028__g000751_4	ctpF	putative cation-transporting ATPase F	76	485	4	6	95	1.222	0.235052	0.0386321	1	0.365678	9	5	4	1	1
g005439_000003__g005439	NA	hypothetical protein	76	486	4	5	95	1.01833	0.195473	0.0259027	1	0.274167	3	2	2	1	1
g004759_000005__g004759	NA	hypothetical protein	76	486	4	5	95	1.01833	0.195473	0.0259027	1	0.274167	3	2	2	1	1
g002209_000003__g002209	fecR	hypothetical protein	76	486	4	5	95	1.01833	0.195473	0.0259027	1	0.274167	8	4	4	1	1
g001110_1_000006__g001110_1	ccpA	Cytochrome c551 peroxidase	76	487	4	4	95	0.814664	0.156057	0.0160893	1	0.227578	8	4	4	1	1
g009934_000005__g009934	yscL	Yop proteins translocation protein L	76	487	4	4	95	0.814664	0.156057	0.0160893	1	0.227578	3	2	2	1	1
g000455_2_000245__g000455_2	benM	HTH-type transcriptional regulator BenM	76	487	4	4	95	0.814664	0.156057	0.0160893	1	0.227578	3	2	2	1	1
g003377_1_000012__g003377_1	NA	hypothetical protein	76	487	4	4	95	0.814664	0.156057	0.0160893	1	0.227578	3	2	2	1	1
g001304_3_000015__g001304_3	NA	hypothetical protein	76	487	4	4	95	0.814664	0.156057	0.0160893	1	0.227578	7	3	4	1	1
g008095_000005__g008095	NA	hypothetical protein	76	487	4	4	95	0.814664	0.156057	0.0160893	1	0.227578	3	2	2	1	1
g008943_000004__g008943	NA	hypothetical protein	76	487	4	4	95	0.814664	0.156057	0.0160893	1	0.227578	6	3	3	1	1
g000751_3_000029__g000751_3	mdtB	Multidrug resistance protein MdtB	76	488	4	3	95	0.610998	0.116803	0.00899879	1	0.159276	7	3	4	1	1
g001595_000006__g001595	iutA	Ferric aerobactin receptor	76	488	4	3	95	0.610998	0.116803	0.00899879	1	0.159276	7	3	4	1	1
g007392_000003__g007392	NA	hypothetical protein	76	489	4	2	95	0.407332	0.0777096	0.00431605	1	0.0999759	3	2	2	1	1
g005151_000003__g005151	FCS1	Trans-feruloyl-CoA synthase FCS1	76	489	4	2	95	0.407332	0.0777096	0.00431605	1	0.0999759	3	2	2	1	1
g000815_3_000019__g000815_3	fecI	putative RNA polymerase sigma factor FecI	76	489	4	2	95	0.407332	0.0777096	0.00431605	1	0.0999759	3	2	2	1	1
g004771_000002__g004771	NA	hypothetical protein	76	489	4	2	95	0.407332	0.0777096	0.00431605	1	0.0999759	3	2	2	1	1
g017801_000006__g017801	pgsA	CDP-diacylglycerol--glycerol-3-phosphate 3-phosphatidyltransferase	76	490	4	1	95	0.203666	0.0387755	0.00161079	1	0.060919	5	1	4	0.375	0.375
g004239_1_000008__g004239_1	NA	NADH:quinone reductase	76	490	4	1	95	0.203666	0.0387755	0.00161079	1	0.060919	2	1	2	0.5	1
g003602_000003__g003602	NA	hypothetical protein	76	490	4	1	95	0.203666	0.0387755	0.00161079	1	0.060919	5	1	4	0.375	0.375
g005889_2_000012__g005889_2	spuC	Putrescine--pyruvate aminotransferase	76	491	4	0	95	0	0	0.000360853	1	0.0198227	4	0	4	0.125	0.125
g017726_000006__g017726	rpsL	30S ribosomal protein S12	76	491	4	0	95	0	0	0.000360853	1	0.0198227	4	0	4	0.125	0.125
g007944_000005__g007944	mdtE	Multidrug resistance protein MdtE	76	491	4	0	95	0	0	0.000360853	1	0.0198227	4	0	4	0.125	0.125
g013429_000006__g013429	davT	5-aminovalerate aminotransferase DavT	76	491	4	0	95	0	0	0.000360853	1	0.0198227	3	0	3	0.25	0.25
g007637_000003__g007637	NA	hypothetical protein	76	491	4	0	95	0	0	0.000360853	1	0.0198227	4	0	4	0.125	0.125
g000878_000005__g000878	NA	hypothetical protein	75	393	5	98	93.75	19.9593	3.74046	0.00250982	1	0.0704556	37	33	4	1.08e-06	1.08e-06
g004102_000005__g004102	NA	hypothetical protein	75	394	5	97	93.75	19.7556	3.69289	0.00246393	1	0.0704556	25	24	2	1.55e-06	1.94e-05
g014435_000006__g014435	NA	hypothetical protein	75	395	5	96	93.75	19.5519	3.64557	0.0024656	1	0.0704556	25	24	2	1.55e-06	1.94e-05
g001767_000005__g001767	NA	hypothetical protein	75	483	5	8	93.75	1.62933	0.248447	0.0246075	1	0.266335	8	5	3	0.726562	0.726562
g010504_000006__g010504	NA	hypothetical protein	75	483	5	8	93.75	1.62933	0.248447	0.0246075	1	0.266335	7	5	3	0.453125	1
g001042_1_000008__g001042_1	NA	hypothetical protein	75	484	5	7	93.75	1.42566	0.216942	0.0169872	1	0.227578	10	6	5	0.753906	1
g004065_000006__g004065	NA	hypothetical protein	75	487	5	4	93.75	0.814664	0.123203	0.00382258	1	0.0938513	4	2	3	0.625	1
g001438_000003__g001438	oprM	Outer membrane protein OprM	75	488	5	3	93.75	0.610998	0.0922131	0.00190826	1	0.0698844	5	3	3	1	1
g004211_000005__g004211	NA	hypothetical protein	75	488	5	3	93.75	0.610998	0.0922131	0.00190826	1	0.0698844	7	2	5	0.453125	0.453125
g004574_1_000010__g004574_1	NA	hypothetical protein	75	489	5	2	93.75	0.407332	0.0613497	0.000804004	1	0.0369429	5	2	3	1	1
g006583_000003__g006583	NA	hypothetical protein	75	489	5	2	93.75	0.407332	0.0613497	0.000804004	1	0.0369429	4	2	3	0.625	1
g003192_000003__g003192	fecR	Protein FecR	75	489	5	2	93.75	0.407332	0.0613497	0.000804004	1	0.0369429	4	2	3	0.625	1
g004223_000005__g004223	NA	hypothetical protein	75	490	5	1	93.75	0.203666	0.0306122	0.000258164	1	0.0171522	6	1	5	0.21875	0.21875
g000676_3_000030__g000676_3	dppA	Periplasmic dipeptide transport protein	75	490	5	1	93.75	0.203666	0.0306122	0.000258164	1	0.0171522	6	1	5	0.21875	0.21875
g016394_000006__g016394	NA	hypothetical protein	75	491	5	0	93.75	0	0	4.84e-05	0.951212	0.00408246	5	0	5	0.0625	0.0625
g002276_1_000008__g002276_1	metQ	Membrane lipoprotein TpN32	75	491	5	0	93.75	0	0	4.84e-05	0.951212	0.00408246	3	0	3	0.25	0.25
g002165_000006__g002165	NA	putative zinc protease	75	491	5	0	93.75	0	0	4.84e-05	0.951212	0.00408246	4	0	4	0.125	0.125
g006325_000005__g006325	NA	hypothetical protein	74	480	6	11	92.5	2.24033	0.282639	0.0216092	1	0.242371	9	7	3	0.179688	0.507812
g000713_3_000072__g000713_3	nemA	N-ethylmaleimide reductase	74	483	6	8	92.5	1.62933	0.204279	0.00745766	1	0.148745	6	6	2	0.03125	0.6875
g002703_000005__g002703	NA	hypothetical protein	74	484	6	7	92.5	1.42566	0.178375	0.00479464	1	0.107393	4	4	2	0.125	1
g003901_000006__g003901	NA	putative TonB-dependent receptor	74	484	6	7	92.5	1.42566	0.178375	0.00479464	1	0.107393	3	3	2	0.25	1
g001258_2_000008__g001258_2	NA	hypothetical protein	74	485	6	6	92.5	1.222	0.152577	0.0029053	1	0.0751824	4	3	2	0.625	1
g005805_1_000010__g005805_1	dhaA	Soluble epoxide hydrolase	74	485	6	6	92.5	1.222	0.152577	0.0029053	1	0.0751824	4	4	2	0.125	1
g001341_000005__g001341	NA	hypothetical protein	74	485	6	6	92.5	1.222	0.152577	0.0029053	1	0.0751824	11	6	5	1	1
g002361_000003__g002361	NA	hypothetical protein	74	486	6	5	92.5	1.01833	0.126886	0.00163503	1	0.0611303	11	5	6	1	1
g006450_000005__g006450	NA	hypothetical protein	74	487	6	4	92.5	0.814664	0.1013	0.000836658	1	0.0371416	6	3	3	1	1
g004904_000004__g004904	NA	hypothetical protein	74	487	6	4	92.5	0.814664	0.1013	0.000836658	1	0.0371416	10	4	6	0.753906	0.753906
g000452_19_000117__g000452_19	mcpQ	hypothetical protein	74	487	6	4	92.5	0.814664	0.1013	0.000836658	1	0.0371416	3	2	2	1	1
g004282_000005__g004282	ygiF	Inorganic triphosphatase	74	490	6	1	92.5	0.203666	0.0251701	3.98e-05	0.783258	0.00378385	6	1	5	0.21875	0.21875
g001628_2_000004__g001628_2	NA	hypothetical protein	73	482	7	9	91.25	1.83299	0.194724	0.00326469	1	0.0829502	9	6	4	0.507812	1
g012014_000006__g012014	NA	hypothetical protein	73	484	7	7	91.25	1.42566	0.150826	0.00124395	1	0.0515394	4	3	3	0.625	0.625
g001351_000005__g001351	NA	hypothetical protein	73	490	7	1	91.25	0.203666	0.0212828	5.95e-06	0.11711	0.000829237	6	1	5	0.21875	0.21875
g000524_6_000096__g000524_6	nicP	Porin-like protein NicP	73	491	7	0	91.25	0	0	8.39e-07	0.0165084	0.000229284	6	0	6	0.03125	0.03125
g003924_000003__g003924	dosP	hypothetical protein	72	483	8	8	90	1.62933	0.149068	0.000532757	1	0.0266595	14	7	8	0.790527	1
g001110_2_000007__g001110_2	rtcA	RNA 3'-terminal phosphate cyclase	72	484	8	7	90	1.42566	0.130165	0.0003005	1	0.0188806	5	3	4	0.375	1
g001085_2_000005__g001085_2	NA	hypothetical protein	71	482	9	9	88.75	1.83299	0.147303	0.000227743	1	0.0156601	17	9	8	1	1
g000724_000006__g000724	lasR	Transcriptional activator protein LasR	71	482	9	9	88.75	1.83299	0.147303	0.000227743	1	0.0156601	16	8	9	0.803619	1
g018601_000006__g018601	lasI	Acyl-homoserine-lactone synthase	71	486	9	5	88.75	1.01833	0.0811614	1.52e-05	0.299081	0.0017593	12	4	9	0.145996	0.387695
g001231_000001__g001231	yadV	putative fimbrial chaperone YadV	70	358	10	133	87.5	27.0876	2.60056	0.00504228	1	0.112088	9	8	3	0.0390625	0.507812
g000677_1_000017__g000677_1	ybiI	putative protein YbiI	70	373	10	118	87.5	24.0326	2.21448	0.0207749	1	0.241181	23	18	6	0.010622	0.0346897
g010142_000005__g010142	fabG	3-oxoacyl-[acyl-carrier-protein] reductase FabG	70	375	10	116	87.5	23.6253	2.16533	0.0285891	1	0.298425	19	14	6	0.0635681	0.167068
g000657_2_000003__g000657_2	NA	hypothetical protein	70	476	10	15	87.5	3.05499	0.220588	0.000937322	1	0.0403097	10	8	3	0.109375	0.34375
g001132_2_000012__g001132_2	cheB2	Protein-glutamate methylesterase/protein-glutamine glutaminase 2	69	320	11	171	86.25	34.8269	3.35199	9.22e-05	1	0.0073387	49	44	10	7.6e-09	3.85e-05
g001009__g001009	wzzB	Chain length determinant protein	69	374	11	117	86.25	23.8289	1.96232	0.0440887	1	0.411314	20	16	5	0.0118179	0.0413895
g003377_2_000002__g003377_2	NA	hypothetical protein	67	356	13	135	83.75	27.4949	1.95441	0.0384512	1	0.365678	11	9	5	0.0654297	1
g000795_4_000008__g000795_4	ccoN1	Cbb3-type cytochrome c oxidase subunit CcoN1	67	481	13	10	83.75	2.03666	0.107149	1.15e-06	0.0225225	0.000266712	22	9	13	0.523467	0.523467
g001897_1_000004__g001897_1	phoA2	Alkaline phosphatase L	66	299	14	192	82.5	39.1039	3.02723	0.000141757	1	0.0106	24	19	6	0.00661075	0.0226558
g000561__g000561	NA	hypothetical protein	65	319	15	172	81.25	35.0305	2.33647	0.00443886	1	0.1027	35	29	10	0.000116842	0.0166738
g000527_000001__g000527	NA	hypothetical protein	65	331	15	160	81.25	32.5866	2.09466	0.0128184	1	0.205646	37	32	8	7.43e-06	0.000752897
g005122_000006__g005122	NA	hypothetical protein	65	334	15	157	81.25	31.9756	2.03693	0.0177457	1	0.227578	19	17	5	0.000728607	0.0635681
g012123_000006__g012123	nrtB	hypothetical protein	65	335	15	156	81.25	31.7719	2.01791	0.0179363	1	0.227578	18	17	5	0.000144958	0.0962524
g000741_000002__g000741	NA	hypothetical protein	65	447	15	44	81.25	8.9613	0.426547	0.0154983	1	0.227578	25	20	7	0.00407731	0.0432853
g005310_000005__g005310	livH	hypothetical protein	65	458	15	33	81.25	6.72098	0.312227	0.00153638	1	0.060919	20	14	10	0.115318	1
g004551_000005__g004551	NA	hypothetical protein	65	472	15	19	81.25	3.86965	0.174435	9.32e-06	0.183305	0.001156	13	8	8	0.581055	0.581055
g006772_000004__g006772	msrQ	hypothetical protein	64	319	16	172	80	35.0305	2.15674	0.00715152	1	0.143659	17	11	8	0.332306	1
g003723_000005__g003723	NA	hypothetical protein	64	319	16	172	80	35.0305	2.15674	0.00715152	1	0.143659	18	12	8	0.237885	0.814529
g003425_000003__g003425	NA	hypothetical protein	64	319	16	172	80	35.0305	2.15674	0.00715152	1	0.143659	17	11	8	0.332306	1
g001335_3_000011__g001335_3	NA	hypothetical protein	64	319	16	172	80	35.0305	2.15674	0.00715152	1	0.143659	17	11	8	0.332306	1
g002390_000004__g002390	NA	hypothetical protein	64	320	16	171	80	34.8269	2.1375	0.00982929	1	0.162713	17	11	8	0.332306	1
g008447_000004__g008447	sasA	Adaptive-response sensory-kinase SasA	64	320	16	171	80	34.8269	2.1375	0.00982929	1	0.162713	17	11	8	0.332306	1
g001346_000002__g001346	NA	hypothetical protein	64	456	16	35	80	7.12831	0.307018	0.00095123	1	0.0406672	28	21	11	0.012541	0.344928
g015688_000006__g015688	NA	hypothetical protein	64	484	16	7	80	1.42566	0.0578512	5.97e-10	1.17e-05	2.35e-06	16	6	11	0.210114	0.454498
g000846_2_000014__g000846_2	NA	hypothetical protein	63	320	17	171	78.75	34.8269	1.98033	0.0203974	1	0.237499	18	11	9	0.480682	1
g001886_2_000025__g001886_2	ompR	Transcriptional regulatory protein OmpR	63	320	17	171	78.75	34.8269	1.98033	0.0203974	1	0.237499	18	11	9	0.480682	1
g001780_3_000009__g001780_3	aruI	putative 2-ketoarginine decarboxylase AruI	63	452	17	39	78.75	7.94297	0.319755	0.000788111	1	0.0368147	30	19	12	0.200488	0.361595
g004112_000006__g004112	adh	Alcohol dehydrogenase	61	286	19	205	76.25	41.7515	2.30125	0.00199703	1	0.0704556	31	25	9	0.00087791	0.0294494
g004281_000005__g004281	paoB	Aldehyde oxidoreductase FAD-binding subunit PaoB	60	420	20	71	75	14.4603	0.507143	0.0212375	1	0.24143	30	21	14	0.0427739	0.855536
g006681_000005__g006681	paoA	Aldehyde oxidoreductase iron-sulfur-binding subunit PaoA	60	422	20	69	75	14.053	0.490521	0.0189041	1	0.227578	30	21	14	0.0427739	0.855536
g001897_2_000001__g001897_2	phoA2	Alkaline phosphatase L	58	267	22	224	72.5	45.6212	2.21178	0.00230811	1	0.0704556	27	21	10	0.00592461	0.247789
g002525_000005__g002525	paoC	Aldehyde oxidoreductase molybdenum-binding subunit PaoC	58	422	22	69	72.5	14.053	0.431064	0.00454631	1	0.105062	32	21	16	0.110184	1
g004305_000005__g004305	NA	hypothetical protein	58	433	22	58	72.5	11.8126	0.353139	0.00071599	1	0.0339293	39	26	17	0.0532519	0.522397
g001042_2_000009__g001042_2	NA	hypothetical protein	58	444	22	47	72.5	9.5723	0.279075	4.82e-05	0.948127	0.00408246	24	16	11	0.15159	0.83882
g006624_000005__g006624	NA	hypothetical protein	56	252	24	239	70	48.6762	2.21296	0.00234407	1	0.0704556	35	25	14	0.0166738	0.310505
g000465_000001__g000465	NA	hypothetical protein	56	417	24	74	70	15.0713	0.414069	0.00209376	1	0.0704556	27	19	12	0.052239	0.701108
g001160_000004__g001160	NA	hypothetical protein	55	252	25	239	68.75	48.6762	2.08651	0.00372248	1	0.0926663	36	25	15	0.0288167	0.405032
g001362_000003__g001362	symE	hypothetical protein	54	241	26	250	67.5	50.9165	2.15448	0.00247019	1	0.0704556	41	30	14	0.004324	0.0595839
g001574_1_000014__g001574_1	NA	hypothetical protein	53	239	27	252	66.25	51.3238	2.06974	0.00375616	1	0.0927997	34	24	17	0.0243065	1
g002880_1_000006__g002880_1	NA	hypothetical protein	53	239	27	252	66.25	51.3238	2.06974	0.00375616	1	0.0927997	34	24	17	0.0243065	1
g003936_000005__g003936	NA	hypothetical protein	53	239	27	252	66.25	51.3238	2.06974	0.00375616	1	0.0927997	34	24	17	0.0243065	1
g016538_000006__g016538	NA	hypothetical protein	53	239	27	252	66.25	51.3238	2.06974	0.00375616	1	0.0927997	34	24	17	0.0243065	1
g009839_1_000012__g009839_1	NA	hypothetical protein	53	239	27	252	66.25	51.3238	2.06974	0.00375616	1	0.0927997	34	24	17	0.0243065	1
g000605_1_000025__g000605_1	NA	hypothetical protein	53	239	27	252	66.25	51.3238	2.06974	0.00375616	1	0.0927997	34	24	17	0.0243065	1
g001434_000005__g001434	NA	hypothetical protein	53	380	27	111	66.25	22.6069	0.573392	0.0350556	1	0.356097	31	21	13	0.0707555	0.47313
g001176_1_000011__g001176_1	NA	hypothetical protein	53	381	27	110	66.25	22.4033	0.566735	0.0338881	1	0.345308	30	22	16	0.0161248	0.855536
g018705_000006__g018705	NA	hypothetical protein	53	382	27	109	66.25	22.1996	0.560112	0.0329962	1	0.336568	32	22	13	0.0501025	0.377086
g004571_1_000004__g004571_1	NA	hypothetical protein	53	383	27	108	66.25	21.9959	0.553525	0.0323779	1	0.330432	31	22	16	0.0294494	1
g001966_1_000019__g001966_1	NA	hypothetical protein	53	384	27	107	66.25	21.7923	0.546971	0.0229689	1	0.249838	30	20	13	0.0987371	0.584665
g002078_1_000006__g002078_1	NA	hypothetical protein	53	384	27	107	66.25	21.7923	0.546971	0.0229689	1	0.249838	30	20	13	0.0987371	0.584665
g000985_000003__g000985	NA	hypothetical protein	53	384	27	107	66.25	21.7923	0.546971	0.0229689	1	0.249838	30	20	13	0.0987371	0.584665
g003703_1_000005__g003703_1	NA	hypothetical protein	53	384	27	107	66.25	21.7923	0.546971	0.0229689	1	0.249838	31	21	16	0.0707555	1
g003266_1_000004__g003266_1	gpFI	Putative prophage major tail sheath protein	53	384	27	107	66.25	21.7923	0.546971	0.0229689	1	0.249838	30	21	16	0.0427739	0.855536
g008801_000006__g008801	NA	hypothetical protein	53	384	27	107	66.25	21.7923	0.546971	0.0229689	1	0.249838	30	20	13	0.0987371	0.584665
g004234_1_000005__g004234_1	NA	hypothetical protein	53	384	27	107	66.25	21.7923	0.546971	0.0229689	1	0.249838	30	22	16	0.0161248	0.855536
g000501_1_000050__g000501_1	NA	hypothetical protein	53	384	27	107	66.25	21.7923	0.546971	0.0229689	1	0.249838	30	21	16	0.0427739	0.855536
g001260_1_000018__g001260_1	NA	hypothetical protein	53	385	27	106	66.25	21.5886	0.540452	0.0220831	1	0.246473	30	21	16	0.0427739	0.855536
g001072_1_000009__g001072_1	NA	hypothetical protein	53	386	27	105	66.25	21.3849	0.533967	0.021408	1	0.24143	31	21	17	0.0707555	0.7201
g000691_000001__g000691	hcpA	Major exported protein	53	389	27	102	66.25	20.7739	0.51471	0.0138466	1	0.219072	47	31	21	0.0399861	0.560065
g000596_000001__g000596	NA	hypothetical protein	53	402	27	89	66.25	18.1263	0.434586	0.00244464	1	0.0704556	27	18	14	0.122078	1
g006124_1_000013__g006124_1	NA	hypothetical protein	52	236	28	255	65	51.9348	2.00666	0.00546792	1	0.114866	35	23	17	0.0895311	1
g004819_000005__g004819	yciE	Protein YciE	52	257	28	234	65	47.6578	1.69094	0.0396733	1	0.374563	36	26	17	0.011331	0.867939
g001717_2_000007__g001717_2	NA	hypothetical protein	52	257	28	234	65	47.6578	1.69094	0.0396733	1	0.374563	36	26	17	0.011331	0.867939
g001157_1_000024__g001157_1	NA	hypothetical protein	52	384	28	107	65	21.7923	0.517485	0.0151841	1	0.227578	31	20	17	0.149613	0.7201
g004653_1_000007__g004653_1	NA	hypothetical protein	52	384	28	107	65	21.7923	0.517485	0.0151841	1	0.227578	31	20	17	0.149613	0.7201
g003721_000003__g003721	NA	hypothetical protein	52	385	28	106	65	21.5886	0.511317	0.0148801	1	0.227578	30	20	17	0.0987371	0.584665
g000631_000001__g000631	NA	hypothetical protein	52	403	28	88	65	17.9226	0.40553	0.000869212	1	0.0381561	28	18	15	0.184933	0.850554
g001966_3_000004__g001966_3	NA	hypothetical protein	51	374	29	117	63.75	23.8289	0.550157	0.0262593	1	0.276158	35	23	15	0.0895311	0.49956
g000610_000002__g000610	xerC	Tyrosine recombinase XerC	51	374	29	117	63.75	23.8289	0.550157	0.0262593	1	0.276158	33	23	14	0.035082	0.48685
g000501_2_000020__g000501_2	NA	hypothetical protein	51	384	29	107	63.75	21.7923	0.490032	0.00692937	1	0.139911	31	21	18	0.0707555	0.47313
g000554_000001__g000554	NA	hypothetical protein	51	400	29	91	63.75	18.5336	0.400086	0.000608863	1	0.0302973	29	18	15	0.264931	1
g000606_1_000024__g000606_1	NA	hypothetical protein	50	239	30	252	62.5	51.3238	1.75732	0.0224466	1	0.248981	35	24	20	0.0409596	0.49956
g001519_000005__g001519	aaaT	L-amino acid N-acetyltransferase AaaT	50	374	30	117	62.5	23.8289	0.52139	0.0127497	1	0.204933	47	31	22	0.0399861	0.770867
g000532_1_000002__g000532_1	NA	hypothetical protein	50	392	30	99	62.5	20.1629	0.420918	0.00131465	1	0.0539024	30	19	16	0.200488	0.855536
g004703_000005__g004703	NA	hypothetical protein	49	355	31	136	61.25	27.6986	0.605543	0.047588	1	0.436549	32	22	16	0.0501025	1
g000497_1_000073__g000497_1	NA	hypothetical protein	49	356	31	135	61.25	27.4949	0.599402	0.0463838	1	0.427252	32	23	15	0.0200616	0.86005
g000486_1_000089__g000486_1	NA	hypothetical protein	49	357	31	134	61.25	27.2912	0.593295	0.0454777	1	0.422868	32	23	15	0.0200616	0.86005
g000679_1_000007__g000679_1	NA	hypothetical protein	49	364	31	127	61.25	25.8656	0.551489	0.021617	1	0.242371	32	23	15	0.0200616	0.86005
g000859_000003__g000859	NA	hypothetical protein	48	368	32	123	60	25.0509	0.501359	0.00672157	1	0.135855	33	22	17	0.0801433	1
g000806_000003__g000806	NA	hypothetical protein	47	368	33	123	58.75	25.0509	0.476038	0.00419789	1	0.0999759	36	22	19	0.242985	0.867939
g000903_1_000016__g000903_1	adh	Aldehyde dehydrogenase	47	377	33	114	58.75	23.2179	0.430673	0.00133865	1	0.0543923	50	31	26	0.11892	0.887725
g000536__g000536	NA	hypothetical protein	47	378	33	113	58.75	23.0143	0.425766	0.000862396	1	0.0380266	43	21	25	0.360378	1
g000577_000002__g000577	NA	hypothetical protein	45	378	35	113	56.25	23.0143	0.384354	0.000176907	1	0.0128378	32	19	18	0.377086	0.596615
g000457_2__g000457_2	NA	hypothetical protein	44	358	36	133	55	27.0876	0.454066	0.00217632	1	0.0704556	38	19	21	0.627103	1
g000613__g000613	NA	hypothetical protein	43	332	37	159	53.75	32.3829	0.556578	0.0217478	1	0.243699	40	22	23	0.429591	0.635828
g000576_1_000073__g000576_1	NA	hypothetical protein	42	328	38	163	52.5	33.1976	0.549262	0.016226	1	0.227578	35	24	19	0.0409596	0.735879
g015652_000006__g015652	rmf	Ribosome modulation factor	42	366	38	125	52.5	25.4582	0.377481	9.72e-05	1	0.00764922	39	20	25	0.108129	1
g009047_000003__g009047	NA	hypothetical protein	39	147	41	344	48.75	70.0611	2.22598	0.00123711	1	0.0515394	35	20	21	0.310505	0.49956
g000512__g000512	NA	hypothetical protein	38	146	42	345	47.5	70.2648	2.13796	0.00278635	1	0.0733552	49	25	29	0.25287	1
g000750_000004__g000750	NA	hypothetical protein	38	167	42	324	47.5	65.9878	1.75535	0.0235446	1	0.255547	47	27	25	0.381693	0.770867
g002977_000005__g002977	NA	hypothetical protein	38	297	42	194	47.5	39.5112	0.590989	0.0369353	1	0.365678	35	19	20	0.49956	0.735879
g000492_1_000045__g000492_1	NA	hypothetical protein	38	329	42	162	47.5	32.9939	0.445506	0.00101299	1	0.04312	36	20	22	0.242985	0.617719
g000803_1_000003__g000803_1	NA	hypothetical protein	37	305	43	186	46.25	37.8819	0.524743	0.00950942	1	0.159276	39	24	21	0.199591	0.749259
g007096_000005__g007096	NA	hypothetical protein	35	127	45	364	43.75	74.1344	2.22922	0.00190024	1	0.0698844	37	21	22	0.324009	0.511376
g005449_000004__g005449	yafV	Omega-amidase YafV	35	129	45	362	43.75	73.7271	2.1826	0.00205539	1	0.0704556	37	21	22	0.324009	0.511376
g000625_1_000007__g000625_1	parE1	hypothetical protein	35	307	45	184	43.75	37.4745	0.46616	0.00198986	1	0.0704556	42	17	28	0.0435585	0.279956
g002668_000001__g002668	NA	hypothetical protein	35	309	45	182	43.75	37.0672	0.458109	0.00135158	1	0.0548046	36	24	22	0.0652453	0.242985
g004567_000006__g004567	NA	hypothetical protein	34	282	46	209	42.5	42.5662	0.547795	0.0151101	1	0.227578	41	22	26	0.117275	0.755229
g009290_000005__g009290	NA	hypothetical protein	33	112	47	379	41.25	77.1894	2.37595	0.000799068	1	0.0369429	31	15	23	0.0106738	1
g000712_000002__g000712	NA	hypothetical protein	33	143	47	348	41.25	70.8758	1.70867	0.0363377	1	0.363673	44	21	28	0.0961418	0.880396
g000526_1_000017__g000526_1	NA	hypothetical protein	33	316	47	175	41.25	35.6415	0.388837	0.000114508	1	0.00893616	48	21	34	0.0055152	0.470879
g000593__g000593	NA	hypothetical protein	33	325	47	166	41.25	33.8086	0.358625	3.15e-05	0.619889	0.0031953	48	24	30	0.111403	1
g008857_1_000006__g008857_1	NA	hypothetical protein	32	139	48	352	40	71.6904	1.68825	0.0475899	1	0.436549	45	22	27	0.232693	1
g009247_1_000011__g009247_1	NA	hypothetical protein	32	140	48	351	40	71.4868	1.67143	0.0481238	1	0.439778	45	22	28	0.135156	1
g000666_000003__g000666	NA	hypothetical protein	31	111	49	380	38.75	77.3931	2.16584	0.00316954	1	0.0815866	41	20	28	0.0275332	1
g001436_1_000026__g001436_1	NA	IS30 family transposase ISPa37	30	101	50	390	37.5	79.4297	2.31683	0.00147452	1	0.0593003	35	16	23	0.0895311	0.735879
g007783_000005__g007783	NA	hypothetical protein	30	129	50	362	37.5	73.7271	1.68372	0.0436935	1	0.407819	42	19	28	0.0435585	0.643969
g008177_000005__g008177	pcpD	Tetrachlorobenzoquinone reductase	29	254	51	237	36.25	48.2688	0.53057	0.0112816	1	0.183358	37	15	27	0.00763208	0.324009
g008663_000006__g008663	NA	hypothetical protein	29	255	51	236	36.25	48.0652	0.526259	0.0110998	1	0.180877	38	15	28	0.00509764	0.255875
g012512_000006__g012512	tsaM1	Toluene-4-sulfonate monooxygenase system iron-sulfur subunit TsaM1	29	255	51	236	36.25	48.0652	0.526259	0.0110998	1	0.180877	38	15	28	0.00509764	0.255875
g000530_000001__g000530	NA	hypothetical protein	29	302	51	189	36.25	38.4929	0.355863	2.81e-05	0.552935	0.00286495	40	16	26	0.0806905	0.268187
g008215_000002__g008215	wbpB	UDP-N-acetyl-2-amino-2-deoxy-D-glucuronate oxidase	27	106	53	385	33.75	78.4114	1.8503	0.0220831	1	0.246473	27	12	20	0.0191573	0.701108
g003389_000003__g003389	wbpA	UDP-N-acetyl-D-glucosamine 6-dehydrogenase	27	107	53	384	33.75	78.2077	1.82825	0.0229689	1	0.249838	27	12	20	0.0191573	0.701108
g003572_2_000004__g003572_2	wbpD	UDP-2-acetamido-3-amino-2%2C3-dideoxy-D-glucuronate N-acetyltransferase	27	107	53	384	33.75	78.2077	1.82825	0.0229689	1	0.249838	27	12	20	0.0191573	0.701108
g007920_000002__g007920	wbpE	UDP-2-acetamido-2-deoxy-3-oxo-D-glucuronate aminotransferase	27	107	53	384	33.75	78.2077	1.82825	0.0229689	1	0.249838	27	12	20	0.0191573	0.701108
g005316_000003__g005316	pdeN	putative cyclic di-GMP phosphodiesterase PdeN	27	107	53	384	33.75	78.2077	1.82825	0.0229689	1	0.249838	30	13	20	0.0987371	0.584665
g000534_000001__g000534	NA	hypothetical protein	27	266	53	225	33.75	45.8248	0.430912	0.000718057	1	0.0339454	36	18	23	0.132498	1
g001977_000002__g001977	NA	hypothetical protein	26	80	54	411	32.5	83.7067	2.47361	0.00105064	1	0.0444196	34	19	23	0.0576127	0.607591
g000471_2_000004__g000471_2	NA	hypothetical protein	26	292	54	199	32.5	40.5295	0.328133	9.35e-06	0.183804	0.001156	27	11	19	0.052239	0.442068
g000552_1_000001__g000552_1	intS	hypothetical protein	26	315	54	176	32.5	35.8452	0.269018	1.4e-07	0.00275956	0.000131408	34	12	25	0.00904119	0.121449
g002836_000004__g002836	NA	hypothetical protein	25	75	55	416	31.25	84.7251	2.52121	0.00125364	1	0.0517944	34	17	22	0.121449	1
g004711_1_000008__g004711_1	vapC	tRNA(fMet)-specific endonuclease VapC	25	78	55	413	31.25	84.1141	2.40676	0.0016398	1	0.0611922	35	17	23	0.0895311	1
g004617_000005__g004617	NA	hypothetical protein	25	87	55	404	31.25	82.2811	2.11076	0.00914031	1	0.159276	25	12	19	0.0146333	1
g000737_000002__g000737	NA	hypothetical protein	25	87	55	404	31.25	82.2811	2.11076	0.00914031	1	0.159276	42	21	27	0.0884295	1
g000944__g000944	NA	hypothetical protein	25	96	55	395	31.25	80.4481	1.87027	0.025962	1	0.274481	46	16	33	0.00453386	0.054076
g000576_2_000001__g000576_2	NA	hypothetical protein	25	285	55	206	31.25	41.9552	0.328549	1.01e-05	0.199019	0.00120617	28	12	19	0.0871586	0.571588
g000455_5_000001__g000455_5	hcaR	Hca operon transcriptional activator HcaR	25	286	55	205	31.25	41.7515	0.325811	9.75e-06	0.191727	0.0011835	40	17	26	0.0806905	0.429591
g001017_1_000009__g001017_1	NA	hypothetical protein	24	215	56	276	30	56.2118	0.550166	0.0206139	1	0.239729	37	16	26	0.0200739	0.511376
g002409_000003__g002409	NA	hypothetical protein	24	239	56	252	30	51.3238	0.451883	0.00234407	1	0.0704556	35	14	25	0.0166738	0.310505
g000469_2_000001__g000469_2	NA	hypothetical protein	24	280	56	211	30	42.9735	0.322959	1.01e-05	0.198573	0.00120617	27	12	18	0.122078	0.701108
g000582_3_000010__g000582_3	soj	Sporulation initiation inhibitor protein Soj	24	280	56	211	30	42.9735	0.322959	1.01e-05	0.198573	0.00120617	25	12	18	0.0432853	1
g000568_2_000001__g000568_2	NA	hypothetical protein	24	282	56	209	30	42.5662	0.317629	5.82e-06	0.114367	0.000829237	26	11	18	0.0755187	0.557197
g000519_1_000001__g000519_1	NA	hypothetical protein	24	282	56	209	30	42.5662	0.317629	5.82e-06	0.114367	0.000829237	26	11	18	0.0755187	0.557197
g000640_1_000004__g000640_1	NA	hypothetical protein	24	283	56	208	30	42.3625	0.314992	5.56e-06	0.109298	0.000829237	26	11	18	0.0755187	0.557197
g000470_2_000001__g000470_2	NA	hypothetical protein	24	283	56	208	30	42.3625	0.314992	5.56e-06	0.109298	0.000829237	25	12	18	0.0432853	1
g000492_2_000003__g000492_2	NA	hypothetical protein	24	283	56	208	30	42.3625	0.314992	5.56e-06	0.109298	0.000829237	26	11	18	0.0755187	0.557197
g000553_2_000001__g000553_2	NA	hypothetical protein	24	283	56	208	30	42.3625	0.314992	5.56e-06	0.109298	0.000829237	26	11	18	0.0755187	0.557197
g000624_1_000002__g000624_1	NA	hypothetical protein	24	284	56	207	30	42.1589	0.312374	5.43e-06	0.106872	0.000829237	27	12	18	0.122078	0.701108
g000592_2_000001__g000592_2	NA	Single-stranded DNA-binding protein	24	285	56	206	30	41.9552	0.309774	3.27e-06	0.0643613	0.000545435	26	11	18	0.0755187	0.557197
g000597_2_000004__g000597_2	NA	hypothetical protein	24	285	56	206	30	41.9552	0.309774	3.27e-06	0.0643613	0.000545435	26	11	18	0.0755187	0.557197
g000521_2_000003__g000521_2	NA	hypothetical protein	24	285	56	206	30	41.9552	0.309774	3.27e-06	0.0643613	0.000545435	26	11	18	0.0755187	0.557197
g000557_000002__g000557	topB	DNA topoisomerase 3	24	285	56	206	30	41.9552	0.309774	3.27e-06	0.0643613	0.000545435	26	11	18	0.0755187	0.557197
g000477_2_000001__g000477_2	NA	hypothetical protein	24	285	56	206	30	41.9552	0.309774	3.27e-06	0.0643613	0.000545435	26	11	18	0.0755187	0.557197
g000474_2_000003__g000474_2	NA	hypothetical protein	24	285	56	206	30	41.9552	0.309774	3.27e-06	0.0643613	0.000545435	26	11	18	0.0755187	0.557197
g000729_000002__g000729	NA	hypothetical protein	24	285	56	206	30	41.9552	0.309774	3.27e-06	0.0643613	0.000545435	26	11	18	0.0755187	0.557197
g000503_2_000001__g000503_2	NA	hypothetical protein	24	285	56	206	30	41.9552	0.309774	3.27e-06	0.0643613	0.000545435	26	11	18	0.0755187	0.557197
g000497_2_000001__g000497_2	NA	hypothetical protein	24	285	56	206	30	41.9552	0.309774	3.27e-06	0.0643613	0.000545435	26	11	18	0.0755187	0.557197
g000518_2_000002__g000518_2	NA	hypothetical protein	24	286	56	205	30	41.7515	0.307193	3.06e-06	0.0600953	0.000545435	26	11	18	0.0755187	0.557197
g000573_2_000003__g000573_2	NA	hypothetical protein	24	286	56	205	30	41.7515	0.307193	3.06e-06	0.0600953	0.000545435	25	12	18	0.0432853	1
g000575_1_000001__g000575_1	NA	hypothetical protein	24	286	56	205	30	41.7515	0.307193	3.06e-06	0.0600953	0.000545435	26	11	18	0.0755187	0.557197
g000599_2_000003__g000599_2	NA	hypothetical protein	24	286	56	205	30	41.7515	0.307193	3.06e-06	0.0600953	0.000545435	26	11	18	0.0755187	0.557197
g000490_2_000002__g000490_2	NA	hypothetical protein	24	286	56	205	30	41.7515	0.307193	3.06e-06	0.0600953	0.000545435	26	11	18	0.0755187	0.557197
g000608_2_000005__g000608_2	NA	hypothetical protein	24	286	56	205	30	41.7515	0.307193	3.06e-06	0.0600953	0.000545435	26	11	18	0.0755187	0.557197
g000678_000002__g000678	NA	hypothetical protein	24	287	56	204	30	41.5479	0.304629	2.92e-06	0.0573635	0.000545435	27	11	19	0.052239	0.442068
g000556_2_000001__g000556_2	NA	hypothetical protein	24	287	56	204	30	41.5479	0.304629	2.92e-06	0.0573635	0.000545435	27	11	19	0.052239	0.442068
g000544_2_000004__g000544_2	NA	hypothetical protein	24	287	56	204	30	41.5479	0.304629	2.92e-06	0.0573635	0.000545435	27	11	19	0.052239	0.442068
g001013_1_000001__g001013_1	lexA	hypothetical protein	23	87	57	404	28.75	82.2811	1.87376	0.0311624	1	0.319354	40	15	27	0.0384773	0.15386
g006323_000005__g006323	NA	hypothetical protein	23	200	57	291	28.75	59.2668	0.587105	0.0478361	1	0.438132	40	17	31	0.000679548	0.429591
g001185_1_000001__g001185_1	NA	hypothetical protein	23	209	57	282	28.75	57.4338	0.544447	0.0199586	1	0.232803	39	15	27	0.0237027	0.199591
g006283_000001__g006283	NA	hypothetical protein	23	233	57	258	28.75	52.5458	0.446804	0.00228515	1	0.0704556	40	17	31	0.000679548	0.429591
g000525_1_000001__g000525_1	NA	hypothetical protein	23	284	57	207	28.75	42.1589	0.294107	1.61e-06	0.0317316	0.000368972	27	10	19	0.052239	0.247789
g000972_000004__g000972	NA	hypothetical protein	22	53	58	438	27.5	89.2057	3.13468	0.000226357	1	0.0156601	32	14	22	0.0501025	0.596615
g007535_000006__g007535	NA	hypothetical protein	22	65	58	426	27.5	86.7617	2.48594	0.00217595	1	0.0704556	24	13	17	0.0639147	0.83882
g001776_000002__g001776	NA	hypothetical protein	22	207	58	284	27.5	57.8411	0.520406	0.0138251	1	0.218909	39	12	34	2.43e-06	0.0237027
g000528_2_000001__g000528_2	NA	hypothetical protein	22	278	58	213	27.5	43.3809	0.290623	1.65e-06	0.0324916	0.000373467	28	11	20	0.0356981	0.344928
g000617_1_000006__g000617_1	NA	hypothetical protein	21	69	59	422	26.25	85.947	2.17686	0.00801012	1	0.159276	39	12	29	0.00337785	0.0237027
g000849_000003__g000849	NA	hypothetical protein	21	76	59	415	26.25	84.5214	1.94358	0.0238436	1	0.258494	35	16	25	0.0166738	0.735879
g000954_000001__g000954	NA	hypothetical protein	21	218	59	273	26.25	55.6008	0.445732	0.00219647	1	0.0704556	36	16	24	0.0652453	0.617719
g000499_000001__g000499	cmpR	hypothetical protein	21	223	59	268	26.25	54.5825	0.427757	0.00142806	1	0.0577866	40	20	24	0.268187	1
g000464_1_000005__g000464_1	NA	hypothetical protein	21	260	59	231	26.25	47.0468	0.316232	1.06e-05	0.208513	0.0012561	37	14	25	0.047031	0.187742
g000513_000001__g000513	NA	hypothetical protein	21	264	59	227	26.25	46.2322	0.306048	5.86e-06	0.115281	0.000829237	40	15	28	0.016589	0.15386
g000571_1_000017__g000571_1	soj	Chromosome-partitioning ATPase Soj	21	266	59	225	26.25	45.8248	0.30107	3.39e-06	0.0666576	0.00055548	40	15	28	0.016589	0.15386
g000522_000002__g000522	NA	hypothetical protein	21	267	59	224	26.25	45.6212	0.29861	3.24e-06	0.0637482	0.000545435	37	15	25	0.047031	0.324009
g000493_000001__g000493	ptlH	hypothetical protein	21	267	59	224	26.25	45.6212	0.29861	3.24e-06	0.0637482	0.000545435	37	14	25	0.047031	0.187742
g000484_1_000007__g000484_1	NA	hypothetical protein	21	269	59	222	26.25	45.2138	0.293743	1.91e-06	0.0376399	0.000409129	36	14	25	0.0288167	0.242985
g000983_000002__g000983	NA	hypothetical protein	20	70	60	421	25	85.7434	2.00476	0.0199384	1	0.232705	34	14	25	0.00904119	0.391528
g004140_000005__g004140	mshA	D-inositol-3-phosphate glycosyltransferase	20	71	60	420	25	85.5397	1.97183	0.0212375	1	0.24143	25	14	16	0.229523	0.690038
g005794_000005__g005794	tal	dTDP-6-deoxy-L-talose 4-dehydrogenase (NAD(P)(+))	20	72	60	419	25	85.336	1.93981	0.0315372	1	0.323027	24	13	16	0.15159	0.83882
g000464_2_000006__g000464_2	NA	hypothetical protein	20	255	60	236	25	48.0652	0.308497	6.37e-06	0.125221	0.000829237	37	15	26	0.0200739	0.324009
g000558_000001__g000558	intS	hypothetical protein	20	257	60	234	25	47.6578	0.303502	5.85e-06	0.114991	0.000829237	40	15	28	0.016589	0.15386
g000509_000002__g000509	noc	Nucleoid occlusion protein	20	264	60	227	25	46.2322	0.286616	1.75e-06	0.0343682	0.00038616	40	14	28	0.016589	0.0806905
g000505_000001__g000505	NA	hypothetical protein	20	266	60	225	25	45.8248	0.281955	1.03e-06	0.0202757	0.000247265	38	15	26	0.0335524	0.255875
g000523_000003__g000523	NA	hypothetical protein	20	266	60	225	25	45.8248	0.281955	1.03e-06	0.0202757	0.000247265	37	14	26	0.0200739	0.187742
g000548_000001__g000548	NA	hypothetical protein	20	267	60	224	25	45.6212	0.27965	9.58e-07	0.01884	0.0002355	37	13	26	0.0200739	0.0988717
g000541_000003__g000541	NA	hypothetical protein	20	267	60	224	25	45.6212	0.27965	9.58e-07	0.01884	0.0002355	37	13	26	0.0200739	0.0988717
g000489_000001__g000489	virB4	Type IV secretion system protein virB4	20	267	60	224	25	45.6212	0.27965	9.58e-07	0.01884	0.0002355	37	14	25	0.047031	0.187742
g000488_1_000006__g000488_1	NA	hypothetical protein	20	268	60	223	25	45.4175	0.277363	9.11e-07	0.0179215	0.0002355	36	13	26	0.011331	0.132498
g000543_000001__g000543	NA	hypothetical protein	20	269	60	222	25	45.2138	0.275093	8.9e-07	0.0174987	0.0002355	37	13	26	0.0200739	0.0988717
g000475_000002__g000475	traG	Conjugal transfer protein TraG	20	274	60	217	25	44.1955	0.26399	2.63e-07	0.00516884	0.000184459	39	13	28	0.0094753	0.0532519
g002671_000002__g002671	NA	hypothetical protein	19	66	61	425	23.75	86.558	2.00571	0.0261803	1	0.27577	28	11	17	0.344928	0.344928
g007791_000005__g007791	NA	hypothetical protein	19	67	61	424	23.75	86.3544	1.97113	0.0272887	1	0.286524	39	15	28	0.0094753	0.199591
g003297_000005__g003297	NA	hypothetical protein	19	70	61	421	23.75	85.7434	1.8733	0.0444281	1	0.413549	34	13	25	0.00904119	0.229481
g004955_000005__g004955	NA	hypothetical protein	19	70	61	421	23.75	85.7434	1.8733	0.0444281	1	0.413549	34	13	25	0.00904119	0.229481
g001684_2_000004__g001684_2	fixB	Protein FixB	19	174	61	317	23.75	64.5621	0.567458	0.0419411	1	0.393894	25	10	19	0.0146333	0.424356
g004691_2_000001__g004691_2	NA	hypothetical protein	19	180	61	311	23.75	63.3401	0.53816	0.0309193	1	0.317193	13	8	9	0.266846	0.581055
g000455_6_000024__g000455_6	hcaR	Hca operon transcriptional activator HcaR	19	245	61	246	23.75	50.1018	0.312747	1.08e-05	0.211709	0.00126772	27	12	18	0.122078	0.701108
g000498_000001__g000498	NA	hypothetical protein	19	261	61	230	23.75	46.8432	0.27448	9.21e-07	0.0181105	0.0002355	38	15	26	0.0335524	0.255875
g000570_1_000008__g000570_1	NA	hypothetical protein	19	263	61	228	23.75	46.4358	0.270024	5.42e-07	0.0106651	0.000184459	26	12	19	0.0289593	0.845019
g000719_000002__g000719	NA	hypothetical protein	19	264	61	227	23.75	46.2322	0.267822	5.01e-07	0.00984942	0.000184459	25	12	18	0.0432853	1
g000486_2_000014__g000486_2	NA	hypothetical protein	19	265	61	226	23.75	46.0285	0.265636	4.74e-07	0.00931645	0.000184459	26	12	19	0.0289593	0.845019
g000574_1_000012__g000574_1	NA	hypothetical protein	19	265	61	226	23.75	46.0285	0.265636	4.74e-07	0.00931645	0.000184459	26	12	19	0.0289593	0.845019
g000623_1_000004__g000623_1	NA	hypothetical protein	19	265	61	226	23.75	46.0285	0.265636	4.74e-07	0.00931645	0.000184459	26	12	19	0.0289593	0.845019
g000579_2_000013__g000579_2	NA	hypothetical protein	19	265	61	226	23.75	46.0285	0.265636	4.74e-07	0.00931645	0.000184459	26	12	19	0.0289593	0.845019
g000531_2_000006__g000531_2	NA	hypothetical protein	19	266	61	225	23.75	45.8248	0.263466	4.6e-07	0.00905318	0.000184459	26	12	19	0.0289593	0.845019
g002820_000002__g002820	NA	hypothetical protein	18	56	62	435	22.5	88.5947	2.25518	0.0108868	1	0.178864	27	11	18	0.122078	0.442068
g000565_1_000001__g000565_1	NA	hypothetical protein	18	189	62	302	22.5	61.5071	0.463902	0.00568903	1	0.118017	38	14	25	0.0729514	0.143307
g001030_000004__g001030	NA	hypothetical protein	18	216	62	275	22.5	56.0081	0.369624	0.000223432	1	0.0155266	23	13	12	0.677639	1
g001317_000004__g001317	NA	hypothetical protein	18	218	62	273	22.5	55.6008	0.363569	0.00020958	1	0.0146676	23	13	12	0.677639	1
g000528_1_000027__g000528_1	NA	hypothetical protein	18	240	62	251	22.5	51.1202	0.303629	9.68e-06	0.190336	0.00118221	23	12	15	0.21004	1
g000476_1_000003__g000476_1	NA	hypothetical protein	18	249	62	242	22.5	49.2872	0.282161	1.84e-06	0.036238	0.000402645	38	14	27	0.013853	0.143307
g000495_000002__g000495	NA	hypothetical protein	18	250	62	241	22.5	49.0835	0.279871	1.73e-06	0.033991	0.00038616	38	14	27	0.013853	0.143307
g000485_000001__g000485	NA	hypothetical protein	18	261	62	230	22.5	46.8432	0.25584	2.55e-07	0.00502043	0.000184459	38	12	28	0.00509764	0.0335524
g000520_000003__g000520	NA	hypothetical protein	18	263	62	228	22.5	46.4358	0.251686	2.33e-07	0.00457304	0.000182922	38	14	26	0.0335524	0.143307
g000649_1_000004__g000649_1	NA	hypothetical protein	18	264	62	227	22.5	46.2322	0.249633	1.38e-07	0.002718	0.000131408	27	11	20	0.0191573	0.442068
g001454_2_000017__g001454_2	atsA	Arylsulfatase	17	38	63	453	21.25	92.2607	3.21679	0.000671416	1	0.0327644	15	6	13	0.00738525	0.607239
g008498_000005__g008498	dmlR	HTH-type transcriptional regulator DmlR	17	40	63	451	21.25	91.8534	3.04246	0.000940819	1	0.0403097	15	6	13	0.00738525	0.607239
g006724_000004__g006724	NA	hypothetical protein	17	40	63	451	21.25	91.8534	3.04246	0.000940819	1	0.0403097	15	6	13	0.00738525	0.607239
g008067_000005__g008067	NA	hypothetical protein	17	40	63	451	21.25	91.8534	3.04246	0.000940819	1	0.0403097	15	6	13	0.00738525	0.607239
g005107_000005__g005107	puuC	NADP/NAD-dependent aldehyde dehydrogenase PuuC	17	40	63	451	21.25	91.8534	3.04246	0.000940819	1	0.0403097	15	6	13	0.00738525	0.607239
g002541_000003__g002541	chqB	Maleylacetate reductase	17	40	63	451	21.25	91.8534	3.04246	0.000940819	1	0.0403097	15	6	13	0.00738525	0.607239
g006437_000003__g006437	NA	hypothetical protein	17	40	63	451	21.25	91.8534	3.04246	0.000940819	1	0.0403097	15	6	13	0.00738525	0.607239
g006379_000003__g006379	NA	hypothetical protein	17	40	63	451	21.25	91.8534	3.04246	0.000940819	1	0.0403097	15	6	13	0.00738525	0.607239
g005160_000003__g005160	bepA	Beta-barrel assembly-enhancing protease	17	40	63	451	21.25	91.8534	3.04246	0.000940819	1	0.0403097	15	6	13	0.00738525	0.607239
g005145_000004__g005145	NA	hypothetical protein	17	40	63	451	21.25	91.8534	3.04246	0.000940819	1	0.0403097	15	6	13	0.00738525	0.607239
g001478_000001__g001478	NA	hypothetical protein	17	46	63	445	21.25	90.6314	2.61042	0.00344359	1	0.0863805	25	10	20	0.00407731	0.424356
g006581_000005__g006581	NA	hypothetical protein	17	60	63	431	21.25	87.78	1.93836	0.034337	1	0.348977	30	11	21	0.0427739	0.200488
g004963_000004__g004963	NA	hypothetical protein	17	60	63	431	21.25	87.78	1.93836	0.034337	1	0.348977	30	11	21	0.0427739	0.200488
g003678_000005__g003678	NA	hypothetical protein	17	60	63	431	21.25	87.78	1.93836	0.034337	1	0.348977	30	11	21	0.0427739	0.200488
g002785_1_000003__g002785_1	NA	hypothetical protein	17	170	63	321	21.25	65.3768	0.509524	0.0203771	1	0.237499	22	8	18	0.00434351	0.286279
g001469_3_000021__g001469_3	gltR	HTH-type transcriptional regulator GltR	17	172	63	319	21.25	64.9695	0.500461	0.0149705	1	0.227578	18	9	11	0.480682	1
g001059_000002__g001059	NA	hypothetical protein	17	198	63	293	21.25	59.6741	0.399311	0.00111311	1	0.0467742	26	14	16	0.32694	0.845019
g000895_1_000007__g000895_1	NA	hypothetical protein	17	232	63	259	21.25	52.7495	0.301245	9.52e-06	0.187226	0.00117017	27	12	18	0.122078	0.701108
g000500_1_000002__g000500_1	NA	hypothetical protein	17	251	63	240	21.25	48.8798	0.258016	4.64e-07	0.00911688	0.000184459	39	14	27	0.0237027	0.108129
g002058__g002058	NA	hypothetical protein	16	49	64	442	20	90.0204	2.2551	0.0131966	1	0.210482	20	11	12	0.503445	0.823803
g006949_000005__g006949	rapA	RNA polymerase-associated protein RapA	16	54	64	437	20	89.002	2.02315	0.0279397	1	0.293203	20	9	17	0.00257683	0.823803
g001859_000001__g001859	NA	hypothetical protein	16	160	64	331	20	67.4134	0.517188	0.0261426	1	0.27552	33	10	26	0.00131873	0.035082
g000639_000001__g000639	NA	hypothetical protein	16	165	64	326	20	66.3951	0.493939	0.0191318	1	0.227578	31	15	19	0.281042	1
g014812_000006__g014812	fabG	3-oxoacyl-[acyl-carrier-protein] reductase FabG	16	171	64	320	20	65.1731	0.467836	0.00982929	1	0.162713	17	8	11	0.332306	1
g000566_1_000001__g000566_1	umuC	Protein UmuC	16	174	64	317	20	64.5621	0.45546	0.00694558	1	0.140094	45	12	38	3.12e-06	0.0024589
g000722_1_000009__g000722_1	NA	hypothetical protein	16	224	64	267	20	54.3788	0.297991	1.44e-05	0.282285	0.00167033	25	12	15	0.424356	1
g000517_1_000003__g000517_1	NA	hypothetical protein	16	225	64	266	20	54.1752	0.295556	8.95e-06	0.176096	0.00112163	39	14	28	0.0094753	0.108129
g000569_000003__g000569	NA	hypothetical protein	16	247	64	244	20	49.6945	0.246964	2.45e-07	0.00482034	0.000184459	37	13	26	0.0200739	0.0988717
g000600_1_000003__g000600_1	NA	Tn3 family transposase TnAs1	16	265	64	226	20	46.0285	0.213208	1.25e-08	0.000246514	2.73e-05	36	13	25	0.0288167	0.132498
g001494_000002__g001494	NA	hypothetical protein	15	31	65	460	18.75	93.6864	3.42432	0.000613117	1	0.0302973	33	13	21	0.162756	0.296206
g000506__g000506	NA	hypothetical protein	15	148	65	343	18.75	69.8574	0.534823	0.044557	1	0.414502	33	13	25	0.00455138	0.296206
g000642_1_000014__g000642_1	NA	hypothetical protein	15	156	65	335	18.75	68.2281	0.495562	0.0179363	1	0.227578	26	12	16	0.32694	0.845019
g000951_1_000010__g000951_1	NA	hypothetical protein	15	168	65	323	18.75	65.7841	0.443681	0.00637363	1	0.129354	35	10	27	0.00187823	0.0166738
g000588_000003__g000588	NA	hypothetical protein	15	173	65	318	18.75	64.7658	0.424189	0.00312188	1	0.0805707	51	14	41	1.47e-05	0.0017692
g003316_000004__g003316	capD	UDP-glucose 4-epimerase	15	179	65	312	18.75	63.5438	0.402235	0.00207631	1	0.0704556	22	7	17	0.0169005	0.133801
g000808_1_000003__g000808_1	NA	hypothetical protein	15	205	65	286	18.75	58.2485	0.321951	6.22e-05	1	0.00507381	25	12	17	0.107752	1
g000550_1_000007__g000550_1	NA	hypothetical protein	15	214	65	277	18.75	56.4155	0.298706	2.2e-05	0.433541	0.0024727	34	11	25	0.00904119	0.0576127
g000515_1_000003__g000515_1	NA	hypothetical protein	15	235	65	256	18.75	52.1385	0.251391	7.27e-07	0.0142921	0.000216548	33	11	24	0.013531	0.0801433
g000671_1_000002__g000671_1	merR	ISL3 family transposase ISStma11	15	302	65	189	18.75	38.4929	0.144422	5.58e-13	1.1e-08	1.1e-08	31	9	25	0.00087791	0.0294494
g002070__g002070	NA	hypothetical protein	14	8	66	483	17.5	98.3707	12.8068	4.92e-08	0.000966962	6.85e-05	16	10	7	0.454498	0.803619
g004828_000003__g004828	NA	hypothetical protein	14	40	66	451	17.5	91.8534	2.39167	0.0127336	1	0.204926	24	10	17	0.0639147	0.541256
g009715_000005__g009715	NA	hypothetical protein	14	40	66	451	17.5	91.8534	2.39167	0.0127336	1	0.204926	24	10	17	0.0639147	0.541256
g001544_000005__g001544	NA	hypothetical protein	14	41	66	450	17.5	91.6497	2.32816	0.0221795	1	0.24671	24	10	17	0.0639147	0.541256
g010792_000006__g010792	NA	hypothetical protein	14	41	66	450	17.5	91.6497	2.32816	0.0221795	1	0.24671	24	10	17	0.0639147	0.541256
g018013_000006__g018013	NA	hypothetical protein	14	41	66	450	17.5	91.6497	2.32816	0.0221795	1	0.24671	24	10	17	0.0639147	0.541256
g002004__g002004	NA	hypothetical protein	14	41	66	450	17.5	91.6497	2.32816	0.0221795	1	0.24671	24	10	17	0.0639147	0.541256
g003407_000005__g003407	NA	hypothetical protein	14	41	66	450	17.5	91.6497	2.32816	0.0221795	1	0.24671	24	10	17	0.0639147	0.541256
g001729__g001729	NA	hypothetical protein	14	41	66	450	17.5	91.6497	2.32816	0.0221795	1	0.24671	24	10	17	0.0639147	0.541256
g006239_000004__g006239	NA	hypothetical protein	14	43	66	448	17.5	91.2424	2.21001	0.0248955	1	0.268565	22	8	15	0.133801	0.286279
g012394_000006__g012394	NA	hypothetical protein	14	47	66	444	17.5	90.4277	2.00387	0.0484741	1	0.441446	14	6	12	0.0129395	0.790527
g002306_000005__g002306	NA	hypothetical protein	14	142	66	349	17.5	71.0794	0.52134	0.0416447	1	0.391297	31	10	24	0.00332689	0.0707555
g001274_000001__g001274	prtR	putative HTH-type transcriptional regulator	14	148	66	343	17.5	69.8574	0.491605	0.022502	1	0.248981	30	10	24	0.00143091	0.0987371
g001117_000006__g001117	NA	hypothetical protein	14	148	66	343	17.5	69.8574	0.491605	0.022502	1	0.248981	31	10	24	0.00332689	0.0707555
g002434_000002__g002434	NA	hypothetical protein	14	149	66	342	17.5	69.6538	0.486882	0.022596	1	0.248981	31	10	24	0.00332689	0.0707555
g006519_000005__g006519	NA	hypothetical protein	14	149	66	342	17.5	69.6538	0.486882	0.022596	1	0.248981	31	10	24	0.00332689	0.0707555
g001578_000002__g001578	NA	hypothetical protein	14	149	66	342	17.5	69.6538	0.486882	0.022596	1	0.248981	31	10	24	0.00332689	0.0707555
g001988_1_000003__g001988_1	NA	hypothetical protein	14	150	66	341	17.5	69.4501	0.482222	0.0164419	1	0.227578	31	10	24	0.00332689	0.0707555
g015935_000006__g015935	NA	hypothetical protein	14	150	66	341	17.5	69.4501	0.482222	0.0164419	1	0.227578	31	10	24	0.00332689	0.0707555
g002339_000003__g002339	NA	hypothetical protein	14	150	66	341	17.5	69.4501	0.482222	0.0164419	1	0.227578	31	10	24	0.00332689	0.0707555
g001012_000001__g001012	NA	hypothetical protein	14	151	66	340	17.5	69.2464	0.477624	0.0163065	1	0.227578	31	10	24	0.00332689	0.0707555
g002355_000001__g002355	NA	hypothetical protein	14	151	66	340	17.5	69.2464	0.477624	0.0163065	1	0.227578	31	10	24	0.00332689	0.0707555
g002962_000004__g002962	NA	hypothetical protein	14	151	66	340	17.5	69.2464	0.477624	0.0163065	1	0.227578	31	10	24	0.00332689	0.0707555
g004761_000005__g004761	NA	hypothetical protein	14	151	66	340	17.5	69.2464	0.477624	0.0163065	1	0.227578	31	10	24	0.00332689	0.0707555
g002763__g002763	NA	hypothetical protein	14	152	66	339	17.5	69.0428	0.473086	0.0163183	1	0.227578	32	10	24	0.00700037	0.0501025
g000783_000001__g000783	NA	hypothetical protein	14	157	66	334	17.5	68.0244	0.451264	0.00833721	1	0.159276	26	10	17	0.168638	0.32694
g006912_000005__g006912	NA	Cardiolipin synthase	14	164	66	327	17.5	66.5988	0.422949	0.0040451	1	0.0984541	26	9	20	0.00935531	0.168638
g000728_000002__g000728	NA	hypothetical protein	14	164	66	327	17.5	66.5988	0.422949	0.0040451	1	0.0984541	22	12	13	0.523467	0.831812
g005572_000003__g005572	NA	hypothetical protein	14	165	66	326	17.5	66.3951	0.4191	0.00401475	1	0.0979579	26	9	20	0.00935531	0.168638
g000804_1_000018__g000804_1	NA	hypothetical protein	14	168	66	323	17.5	65.7841	0.407828	0.00275649	1	0.0727639	35	10	28	0.00050826	0.0166738
g002665_000002__g002665	wbjC	UDP-2-acetamido-2%2C6-beta-L-arabino-hexul-4-ose reductase	14	179	66	312	17.5	63.5438	0.369731	0.000826358	1	0.0371416	21	6	17	0.00719738	0.0783539
g004186_000003__g004186	wbpI	UDP-2%2C3-diacetamido-2%2C3-dideoxy-D-glucuronate 2-epimerase	14	179	66	312	17.5	63.5438	0.369731	0.000826358	1	0.0371416	21	6	17	0.00719738	0.0783539
g002193_1_000006__g002193_1	phoA2	Alkaline phosphatase L	14	191	66	300	17.5	61.0998	0.333175	0.000145403	1	0.0108314	25	7	19	0.0146333	0.0432853
g000927__g000927	NA	hypothetical protein	14	214	66	277	17.5	56.4155	0.274568	6.69e-06	0.131477	0.000859327	28	12	17	0.344928	0.571588
g001289_000002__g001289	cusA	Cation efflux system protein CusA	14	220	66	271	17.5	55.1935	0.261295	2.22e-06	0.0435848	0.000444743	28	9	23	0.000912234	0.0871586
g000746_1_000005__g000746_1	merT	Mercuric transport protein MerT	14	279	66	212	17.5	43.1772	0.161182	3.38e-11	6.64e-07	1.66e-07	31	10	25	0.00087791	0.0707555
g000684_1_000003__g000684_1	merP	Mercuric transport protein periplasmic component	14	280	66	211	17.5	42.9735	0.159848	1.85e-11	3.63e-07	1.21e-07	31	10	25	0.00087791	0.0707555
g000756_000002__g000756	merA	Mercuric reductase	14	282	66	209	17.5	42.5662	0.15721	1.41e-11	2.77e-07	1.21e-07	31	10	25	0.00087791	0.0707555
g003431_000004__g003431	NA	hypothetical protein	13	19	67	472	16.25	96.1303	4.82011	0.00011824	1	0.0090832	16	6	13	0.0212708	0.454498
g001240_1_000004__g001240_1	NA	hypothetical protein	13	32	67	459	16.25	93.4827	2.78312	0.00599502	1	0.123583	19	7	12	0.359283	0.359283
[truncated: 1,637 more rows]
